# Supplementary material for: ﻿Biological resources of Eunotidae, Herbertiidae, Pteromalidae and Eulophidae (Hymenoptera, Chalcidoidea) from the Altun Mountain National Nature Reserve, China, with description of ten new species
Source: Zookeys. 2025 Mar 26;1233:31–54. doi: 10.3897/zookeys.1233.140823 (PMC11966147; doi:10.3897/zookeys.1233.140823)
Supplement: XML Treatment for Eunotus caeruleus [file zookeys.1233.140823-treatment1.xml]

<!DOCTYPE tp:taxon-treatment
  PUBLIC "-//TaxonX//DTD Taxonomic Treatment Publishing DTD v0 20100105//EN" "tax-treatment-NSO.dtd">
<tp:taxon-treatment xmlns:tp="http://www.plazi.org/taxpub"><tp:treatment-meta><kwd-group><label>Taxon classification</label><kwd>
                <named-content content-type="kingdom">Animalia</named-content>
              </kwd><kwd>
                <named-content content-type="order">Hymenoptera</named-content>
              </kwd><kwd>
                <named-content content-type="family">﻿Eunotidae</named-content>
              </kwd></kwd-group><mixed-citation publication-type="journal"><person-group><name><surname>Kang</surname><given-names>Ning</given-names></name><name><surname>Hu</surname><given-names>Hong-Ying</given-names></name></person-group><article-title>﻿Biological resources of <tp:taxon-name><tp:taxon-name-part taxon-name-part-type="family">Eunotidae</tp:taxon-name-part></tp:taxon-name>, <tp:taxon-name><tp:taxon-name-part taxon-name-part-type="family">Herbertiidae</tp:taxon-name-part></tp:taxon-name>, <tp:taxon-name><tp:taxon-name-part taxon-name-part-type="family">Pteromalidae</tp:taxon-name-part></tp:taxon-name> and <tp:taxon-name><tp:taxon-name-part taxon-name-part-type="family">Eulophidae</tp:taxon-name-part></tp:taxon-name> (<tp:taxon-name><tp:taxon-name-part taxon-name-part-type="order">Hymenoptera</tp:taxon-name-part></tp:taxon-name>, <tp:taxon-name><tp:taxon-name-part taxon-name-part-type="superfamily">Chalcidoidea</tp:taxon-name-part></tp:taxon-name>) from the Altun Mountain National Nature Reserve, China, with description of ten new species</article-title><source>Zookeys</source><day>26</day><month>03</month><year>2025</year><volume>1233</volume><fpage>31</fpage><lpage>54</lpage><pub-id pub-id-type="doi">10.3897/zookeys.1233.140823</pub-id></mixed-citation></tp:treatment-meta><tp:nomenclature><label>﻿</label><tp:taxon-name>
              <object-id xmlns:xlink="http://www.w3.org/1999/xlink" content-type="arpha" xlink:type="simple">1F950E85-4EC7-5BB9-9378-7EA33755A010</object-id>
              <tp:taxon-name-part taxon-name-part-type="genus" reg="Eunotus">Eunotus</tp:taxon-name-part>
              <tp:taxon-name-part taxon-name-part-type="species" reg="caeruleus">caeruleus</tp:taxon-name-part>
              <object-id xmlns:xlink="http://www.w3.org/1999/xlink" content-type="zoobank" xlink:type="simple">https://zoobank.org/75ACC7E5-C7F5-49A0-87EE-24A960A866E5</object-id>
            </tp:taxon-name><tp:taxon-authority>Kang &amp; Hu</tp:taxon-authority><tp:taxon-status xmlns:xlink="http://www.w3.org/1999/xlink" xlink:type="simple">sp. nov.</tp:taxon-status><xref ref-type="fig" rid="F2">Fig. 2A–F</xref></tp:nomenclature><tp:treatment-sec sec-type="type material" id="SECID0EZMAE"><title>Type material.</title><p><bold><italic>Holotype</italic></bold>. • ♀, point-mounted, China, Xinjiang, Ruoqiang County, Altun Mountain Nature Reserve, <named-content xmlns:xlink="http://www.w3.org/1999/xlink" content-type="dwc:verbatimCoordinates" xlink:type="simple"><named-content content-type="geo-json" specific-use="{&#34;type&#34;:&#34;Point&#34;,&#34;coordinates&#34;:[89.119652,38.072925]}" id="NCID0EHNAE" xlink:type="simple">38°4'22.5288"N, 89°7'10.7472"E</named-content></named-content>, Altitude: 3681.55 m, 13.VII.2020, Coll. Ning Kang by sweeping net. <bold><italic>Paratypes</italic>.</bold> • 1 ♀, 1 ♂, card mounted, same data as holotype except 15.VII.2020; • 3 ♀♀, 5 ♂♂, card mounted, 16.VII.2021. Coll. Shun-Gang Luo, Ning Kang, Hong-Ying Hu (All deposited in <named-content xmlns:xlink="http://www.w3.org/1999/xlink" content-type="dwc:institutional_code" xlink:title="Insect Collection of the College of Life Science and Technology, Xinjiang University, Urumqi, Xinjiang, China" xlink:href="http://grbio.org/institution/xinjiang-university" xlink:type="simple">ICXU</named-content>).</p></tp:treatment-sec><tp:treatment-sec sec-type="description" id="SECID0EVNAE"><title>Description.</title><p>Female. Length 1.3 mm. Body dark blue (Fig. <xref ref-type="fig" rid="F2">2A</xref>), eyes dark red, antenna dark brown. Legs with all coxae same color as the body; femora and tibiae dark brown, except trochanter and their apices deep yellow, forewing transparent covered densely with setae (Fig. <xref ref-type="fig" rid="F2">2D</xref>).</p><fig id="F2" position="float" orientation="portrait"><object-id xmlns:xlink="http://www.w3.org/1999/xlink" content-type="doi" xlink:type="simple">10.3897/zookeys.1233.140823.figure2</object-id><object-id xmlns:xlink="http://www.w3.org/1999/xlink" content-type="arpha" xlink:type="simple">23DD15BF-DB57-5E58-AF85-B463741BB917</object-id><label>Figure 2.</label><caption><p><bold>A–F</bold><italic><tp:taxon-name><tp:taxon-name-part taxon-name-part-type="genus" reg="Eunotus">Eunotus</tp:taxon-name-part><tp:taxon-name-part taxon-name-part-type="species" reg="caeruleus">caeruleus</tp:taxon-name-part></tp:taxon-name></italic> Kang &amp; Hu, sp. nov., female holotype <bold>A</bold> habitus, lateral view <bold>B</bold> head, frontal view <bold>C</bold> mesoscutum, dorsal view <bold>D</bold> forewing E gaster, dorsal view <bold>F</bold> Male, body, lateral view. Scale bars: 500 μm (<bold>A, D</bold>); 200 μm (<bold>B, C, E, F</bold>).</p></caption><graphic xmlns:xlink="http://www.w3.org/1999/xlink" xlink:href="zookeys-1233-031_article-140823__-g002.jpg" position="float" orientation="portrait" xlink:type="simple" id="oo_1291752.jpg"><uri content-type="original_file" xlink:type="simple">https://binary.pensoft.net/fig/1291752</uri></graphic></fig><p>Head, distinct inverted triangle, in frontal view 1.45× as broad as high (Fig. <xref ref-type="fig" rid="F2">2B</xref>), the inner margin of the compound eye curved outward, eye height 0.61× as long as interocular distance, 0.85× as long as scape. Clypeus margin straight, without tooth, mandible bidentate, dark yellow. Antenna located before the lower eye margin and the distance from median ocellus by 3.96× height of the distance from clypeus margin, scape not reaching anterior ocellus, pedicel short and square, 0.6× as long as <abbrev xmlns:xlink="http://www.w3.org/1999/xlink" xlink:title="First funicle segment" id="ABBRID0ERPAE" xlink:type="simple">F1</abbrev>; <abbrev xmlns:xlink="http://www.w3.org/1999/xlink" xlink:title="First funicle segment" id="ABBRID0EVPAE" xlink:type="simple">F1</abbrev>-<abbrev xmlns:xlink="http://www.w3.org/1999/xlink" xlink:title="Fourth funicle segment" id="ABBRID0EZPAE" xlink:type="simple">F4</abbrev> all longer than width, funicle length 1.5× as long as width, each funicle segment with two rounds of dark plate-shaped sensilla; clava shorter than the combined length of the last two funicle segments, 3.35× as long as broad; length of flagellum and pedicel combined longer than head width (0.9×). Head in dorsal view 3.18× as broad as long, <abbrev xmlns:xlink="http://www.w3.org/1999/xlink" xlink:title="Distance between the posterior ocelli" id="ABBRID0E4PAE" xlink:type="simple">POL</abbrev> 4.2× <abbrev xmlns:xlink="http://www.w3.org/1999/xlink" xlink:title="Distance between the eye margin and the adjacent posterior ocellus" id="ABBRID0EBQAE" xlink:type="simple">OOL</abbrev>.</p><p>Mesosoma not distinctly convex, covered with reticulated and dense engraving, notauli distinct and complete (Fig. <xref ref-type="fig" rid="F2">2C</xref>). Pronotum 0.7× as long as mesoscutum length, anteriorly not margined; scutellum 0.6× as long as mesoscutum, frenal line absent. Propodeum 0.35× as long as scutellum, reticulation irregular, the rear of both sides protruded, nucha short (Fig. <xref ref-type="fig" rid="F2">2E</xref>). Forewing 2.2× as long as broad, covered with dense setae, without speculum and marginal fringe, marginal vein 1.04× as long as postmarginal vein, postmarginal vein 1.15× as long as stigmal vein, the angle between stigmal vein and postmarginal vein 40° (Fig. <xref ref-type="fig" rid="F2">2D</xref>).</p><p>Gaster 1.6× as long as broad, shorter than the combined length of head and mesosoma, Gt<sub>1</sub> distinctly longer than other tergites, 0.56× as long as the gaster, smooth without distinct markings (Fig. <xref ref-type="fig" rid="F2">2E</xref>).</p><p><bold>Male.</bold> Length 1.0 ± 0.2 mm, <italic>N</italic> = 5 (Fig. <xref ref-type="fig" rid="F2">2F</xref>), similar to female in body color and habitus, but differs as follows. The last two flagella significantly shorter than the first two funiculus, square and short. Gaster short and flat.</p></tp:treatment-sec><tp:treatment-sec sec-type="host" id="SECID0EFRAE"><title>Host.</title><p>Unknown.</p></tp:treatment-sec><tp:treatment-sec sec-type="etymology" id="SECID0EKRAE"><title>Etymology.</title><p>“<italic>caeruleus</italic>” means dark blue, signifying the dark blue body color of the female species.</p></tp:treatment-sec><tp:treatment-sec sec-type="diagnosis" id="SECID0E1RAE"><title>Diagnosis.</title><p>The new species is morphologically similar to <italic><tp:taxon-name><tp:taxon-name-part taxon-name-part-type="genus" reg="Eunotus">E.</tp:taxon-name-part><tp:taxon-name-part taxon-name-part-type="species" reg="parvulus">parvulus</tp:taxon-name-part></tp:taxon-name></italic>, but distinctly different in several key traits: the body color of the latter is dark green and gaster dark brown, while the color of new species is dark blue; <abbrev xmlns:xlink="http://www.w3.org/1999/xlink" xlink:title="Distance between the posterior ocelli" id="ABBRID0ELSAE" xlink:type="simple">POL</abbrev>: <abbrev xmlns:xlink="http://www.w3.org/1999/xlink" xlink:title="Distance between the eye margin and the adjacent posterior ocellus" id="ABBRID0EPSAE" xlink:type="simple">OOL</abbrev> of the latter is 4.5 while the new species is 4.2; pedicel 2× as long as width, longer than <abbrev xmlns:xlink="http://www.w3.org/1999/xlink" xlink:title="First funicle segment" id="ABBRID0ETSAE" xlink:type="simple">F1</abbrev>, and significantly longer than the new species; all funicle segments broader than long and transverse while for the new species they are obviously longer than width; clava 2× as long as broad, obviously shorter than the new species; propodeum with complete median carina and costulae, while the new species is covered with irregular reticulation; and Gt<sub>1</sub> 0.86× as long as gaster, significantly longer than the Gt<sub>1</sub> of the new species.</p></tp:treatment-sec></tp:taxon-treatment>
