# Supplementary material for: ﻿Biological resources of Eunotidae, Herbertiidae, Pteromalidae and Eulophidae (Hymenoptera, Chalcidoidea) from the Altun Mountain National Nature Reserve, China, with description of ten new species
Source: Zookeys. 2025 Mar 26;1233:31–54. doi: 10.3897/zookeys.1233.140823 (PMC11966147; doi:10.3897/zookeys.1233.140823)
Supplement: XML Treatment for Eunotus argenteus [file zookeys.1233.140823-treatment2.xml]

<!DOCTYPE tp:taxon-treatment
  PUBLIC "-//TaxonX//DTD Taxonomic Treatment Publishing DTD v0 20100105//EN" "tax-treatment-NSO.dtd">
<tp:taxon-treatment xmlns:tp="http://www.plazi.org/taxpub"><tp:treatment-meta><kwd-group><label>Taxon classification</label><kwd>
                <named-content content-type="kingdom">Animalia</named-content>
              </kwd><kwd>
                <named-content content-type="order">Hymenoptera</named-content>
              </kwd><kwd>
                <named-content content-type="family">Eunotidae</named-content>
              </kwd></kwd-group><mixed-citation publication-type="journal"><person-group><name><surname>Kang</surname><given-names>Ning</given-names></name><name><surname>Hu</surname><given-names>Hong-Ying</given-names></name></person-group><article-title>﻿Biological resources of <tp:taxon-name><tp:taxon-name-part taxon-name-part-type="family">Eunotidae</tp:taxon-name-part></tp:taxon-name>, <tp:taxon-name><tp:taxon-name-part taxon-name-part-type="family">Herbertiidae</tp:taxon-name-part></tp:taxon-name>, <tp:taxon-name><tp:taxon-name-part taxon-name-part-type="family">Pteromalidae</tp:taxon-name-part></tp:taxon-name> and <tp:taxon-name><tp:taxon-name-part taxon-name-part-type="family">Eulophidae</tp:taxon-name-part></tp:taxon-name> (<tp:taxon-name><tp:taxon-name-part taxon-name-part-type="order">Hymenoptera</tp:taxon-name-part></tp:taxon-name>, <tp:taxon-name><tp:taxon-name-part taxon-name-part-type="superfamily">Chalcidoidea</tp:taxon-name-part></tp:taxon-name>) from the Altun Mountain National Nature Reserve, China, with description of ten new species</article-title><source>Zookeys</source><day>26</day><month>03</month><year>2025</year><volume>1233</volume><fpage>31</fpage><lpage>54</lpage><pub-id pub-id-type="doi">10.3897/zookeys.1233.140823</pub-id></mixed-citation></tp:treatment-meta><tp:nomenclature><label>﻿</label><tp:taxon-name>
              <object-id xmlns:xlink="http://www.w3.org/1999/xlink" content-type="arpha" xlink:type="simple">DC55516F-762E-5572-A533-4259DE17E6BD</object-id>
              <tp:taxon-name-part taxon-name-part-type="genus" reg="Eunotus">Eunotus</tp:taxon-name-part>
              <tp:taxon-name-part taxon-name-part-type="species" reg="argenteus">argenteus</tp:taxon-name-part>
              <object-id xmlns:xlink="http://www.w3.org/1999/xlink" content-type="zoobank" xlink:type="simple">https://zoobank.org/3F61ECBE-C822-46A3-8978-67B0EEE8002F</object-id>
            </tp:taxon-name><tp:taxon-authority>Kang &amp; Hu</tp:taxon-authority><tp:taxon-status xmlns:xlink="http://www.w3.org/1999/xlink" xlink:type="simple">sp. nov.</tp:taxon-status><xref ref-type="fig" rid="F3">Fig. 3A–G</xref></tp:nomenclature><tp:treatment-sec sec-type="type material" id="SECID0EJUAE"><title>Type material.</title><p><bold><italic>Holotype</italic>.</bold> • ♀, card mounted, Xinjiang, Ruoqiang, Altun Mountain Nature Reserve, <named-content xmlns:xlink="http://www.w3.org/1999/xlink" content-type="dwc:verbatimCoordinates" xlink:type="simple"><named-content content-type="geo-json" specific-use="{&#34;type&#34;:&#34;Point&#34;,&#34;coordinates&#34;:[90.245810,36.969694]}" id="NCID0EXUAE" xlink:type="simple">36°58'10.8984"N, 90°14'44.916"E</named-content></named-content>, Altitude: 4021.95 m, 16.VII.2021. Coll. Ning Kang. <bold><italic>Paratypes</italic>.</bold> • ♀, <named-content xmlns:xlink="http://www.w3.org/1999/xlink" content-type="dwc:verbatimCoordinates" xlink:type="simple"><named-content content-type="geo-json" specific-use="{&#34;type&#34;:&#34;Point&#34;,&#34;coordinates&#34;:[89.008699,38.000542]}" id="NCID0EDVAE" xlink:type="simple">38°0'1.9512"N, 89°0'31.3164"E</named-content></named-content>, Altitude: 3717.15 m, 19.VII.2020. Coll. Ning Kang, by sweeping net; • 2 ♀♀, <named-content xmlns:xlink="http://www.w3.org/1999/xlink" content-type="dwc:verbatimCoordinates" xlink:type="simple"><named-content content-type="geo-json" specific-use="{&#34;type&#34;:&#34;Point&#34;,&#34;coordinates&#34;:[88.889029,38.004873]}" id="NCID0ELVAE" xlink:type="simple">38°0'17.5428"N, 88°53'20.5044"E</named-content></named-content>, Altitude: 3771.58 m, 19.VII.2021. Coll. Ning Kang, by sweeping net (All deposited in <named-content xmlns:xlink="http://www.w3.org/1999/xlink" content-type="dwc:institutional_code" xlink:title="Insect Collection of the College of Life Science and Technology, Xinjiang University, Urumqi, Xinjiang, China" xlink:href="http://grbio.org/institution/xinjiang-university" xlink:type="simple">ICXU</named-content>).</p></tp:treatment-sec><tp:treatment-sec sec-type="description" id="SECID0EVVAE"><title>Description.</title><p><bold>Female.</bold> Length 1.3 mm (Fig. <xref ref-type="fig" rid="F3">3A</xref>), body black green, gaster dark brown; ocelli silver white, eyes deep red; antenna light brown, pedicel and clava dark brown; legs brown, coxae same color with body, tarsi yellow, distal tibiae dark brown; forewing hyaline, venation dark brown.</p><fig id="F3" position="float" orientation="portrait"><object-id xmlns:xlink="http://www.w3.org/1999/xlink" content-type="doi" xlink:type="simple">10.3897/zookeys.1233.140823.figure3</object-id><object-id xmlns:xlink="http://www.w3.org/1999/xlink" content-type="arpha" xlink:type="simple">F0483551-1834-5A63-B1DF-3E01FFAD5EC9</object-id><label>Figure 3.</label><caption><p><bold>A–G</bold><italic><tp:taxon-name><tp:taxon-name-part taxon-name-part-type="genus" reg="Eunotus">Eunotus</tp:taxon-name-part><tp:taxon-name-part taxon-name-part-type="species" reg="argenteus">argenteus</tp:taxon-name-part></tp:taxon-name></italic> Kang &amp; Hu, sp. nov., female holotype <bold>A</bold> habitus, lateral view <bold>B</bold> habitus, dorsal view <bold>C</bold> head, frontal view <bold>D</bold> head, dorsal view <bold>E</bold> mesoscutum, dorsal view <bold>F</bold> forewing <bold>G</bold> antenna. Scale bars: 500 μm (<bold>A, B</bold>); 200 μm (<bold>C−G</bold>).</p></caption><graphic xmlns:xlink="http://www.w3.org/1999/xlink" xlink:href="zookeys-1233-031_article-140823__-g003.jpg" position="float" orientation="portrait" xlink:type="simple" id="oo_1291753.jpg"><uri content-type="original_file" xlink:type="simple">https://binary.pensoft.net/fig/1291753</uri></graphic></fig><p>Head 1.45× as broad as high (Fig. <xref ref-type="fig" rid="F3">3C</xref>), the inner margin of eyes curved laterally, the distance between eyes 1.43× as their height. Antennal insertion below the lower ocular line, distance from upper margin of torulus to lower margin of anterior ocellus 7.2× distance from lower margin of torulus to lower margin of clypeus; scape 1.12× as long as eye height, not reaching anterior ocellus, pedicel longer than the combined length of first two funicular segments; five funicular segments(Fig. <xref ref-type="fig" rid="F3">3G</xref>), the first two segments transverse, the last three segments gradually lengthened, clava clavate, length of flagellum and pedicel combined longer than head width (0.77×). Head in dorsal view, 2.75× as wide as long, <abbrev xmlns:xlink="http://www.w3.org/1999/xlink" xlink:title="Distance between the posterior ocelli" id="ABBRID0EXXAE" xlink:type="simple">POL</abbrev> 3.9× <abbrev xmlns:xlink="http://www.w3.org/1999/xlink" xlink:title="Distance between the eye margin and the adjacent posterior ocellus" id="ABBRID0E2XAE" xlink:type="simple">OOL</abbrev> (Fig. <xref ref-type="fig" rid="F3">3D</xref>); Head in lateral view, 0.66× as broad as height, malar sulcus not distinct, eye height 1.24× malar space.</p><p>Head 1.25× as broad as mesosoma. Mesosoma not distinctly convex, pronotum 0.35× as long as mesoscutum (Fig. <xref ref-type="fig" rid="F3">3B</xref>), mesoscutum 0.85× as long as scutellum, notauli complete and distinctly straight, scutellum 1.74× as broad as long, frenal line absent (Fig. <xref ref-type="fig" rid="F3">3E</xref>). Fore wing 2.25× as long as broad (Fig. <xref ref-type="fig" rid="F3">3F</xref>), covered with dense hair, marginal vein 1.48× postmarginal vein, postmarginal vein 0.94× stigmal vein, stigmal vein slightly capitate.</p><p>Gaster sessile, abdomen flattened, 1.35× as long as thorax, approximately as long as broad. Gt<sub>1</sub> 0.5× as long as the gaster.</p><p><bold>Male.</bold> Unknown.</p></tp:treatment-sec><tp:treatment-sec sec-type="host" id="SECID0EZYAE"><title>Hosts.</title><p>Unknown.</p></tp:treatment-sec><tp:treatment-sec sec-type="etymology" id="SECID0E5YAE"><title>Etymology.</title><p>‘<italic>argenteus</italic>’ means silver, as in the color of the compound eyes of this species.</p></tp:treatment-sec></tp:taxon-treatment>
