# Supplementary material for: ﻿Biological resources of Eunotidae, Herbertiidae, Pteromalidae and Eulophidae (Hymenoptera, Chalcidoidea) from the Altun Mountain National Nature Reserve, China, with description of ten new species
Source: Zookeys. 2025 Mar 26;1233:31–54. doi: 10.3897/zookeys.1233.140823 (PMC11966147; doi:10.3897/zookeys.1233.140823)
Supplement: XML Treatment for Herbertia altunensis [file zookeys.1233.140823-treatment3.xml]

<!DOCTYPE tp:taxon-treatment
  PUBLIC "-//TaxonX//DTD Taxonomic Treatment Publishing DTD v0 20100105//EN" "tax-treatment-NSO.dtd">
<tp:taxon-treatment xmlns:tp="http://www.plazi.org/taxpub"><tp:treatment-meta><kwd-group><label>Taxon classification</label><kwd>
                <named-content content-type="kingdom">Animalia</named-content>
              </kwd><kwd>
                <named-content content-type="order">Hymenoptera</named-content>
              </kwd><kwd>
                <named-content content-type="family">﻿Herbertiidae</named-content>
              </kwd></kwd-group><mixed-citation publication-type="journal"><person-group><name><surname>Kang</surname><given-names>Ning</given-names></name><name><surname>Hu</surname><given-names>Hong-Ying</given-names></name></person-group><article-title>﻿Biological resources of <tp:taxon-name><tp:taxon-name-part taxon-name-part-type="family">Eunotidae</tp:taxon-name-part></tp:taxon-name>, <tp:taxon-name><tp:taxon-name-part taxon-name-part-type="family">Herbertiidae</tp:taxon-name-part></tp:taxon-name>, <tp:taxon-name><tp:taxon-name-part taxon-name-part-type="family">Pteromalidae</tp:taxon-name-part></tp:taxon-name> and <tp:taxon-name><tp:taxon-name-part taxon-name-part-type="family">Eulophidae</tp:taxon-name-part></tp:taxon-name> (<tp:taxon-name><tp:taxon-name-part taxon-name-part-type="order">Hymenoptera</tp:taxon-name-part></tp:taxon-name>, <tp:taxon-name><tp:taxon-name-part taxon-name-part-type="superfamily">Chalcidoidea</tp:taxon-name-part></tp:taxon-name>) from the Altun Mountain National Nature Reserve, China, with description of ten new species</article-title><source>Zookeys</source><day>26</day><month>03</month><year>2025</year><volume>1233</volume><fpage>31</fpage><lpage>54</lpage><pub-id pub-id-type="doi">10.3897/zookeys.1233.140823</pub-id></mixed-citation></tp:treatment-meta><tp:nomenclature><label>﻿</label><tp:taxon-name>
              <object-id xmlns:xlink="http://www.w3.org/1999/xlink" content-type="arpha" xlink:type="simple">735570EA-76A2-54CB-9BB4-959701F2DE43</object-id>
              <tp:taxon-name-part taxon-name-part-type="genus" reg="Herbertia">Herbertia</tp:taxon-name-part>
              <tp:taxon-name-part taxon-name-part-type="species" reg="altunensis">altunensis</tp:taxon-name-part>
              <object-id xmlns:xlink="http://www.w3.org/1999/xlink" content-type="zoobank" xlink:type="simple">https://zoobank.org/2B750C67-7087-4C99-BED6-9B4DCC4EAA44</object-id>
            </tp:taxon-name><tp:taxon-authority>Kang &amp; Hu</tp:taxon-authority><tp:taxon-status xmlns:xlink="http://www.w3.org/1999/xlink" xlink:type="simple">sp. nov.</tp:taxon-status><xref ref-type="fig" rid="F4">Fig. 4A–G</xref></tp:nomenclature><tp:treatment-sec sec-type="material" id="SECID0EF2AE"><title>Material examined.</title><p><bold><italic>Holotype</italic>.</bold> • ♀, China: Xinjiang, Ruoqiang, Altun Mountain Nature Reserve, <named-content xmlns:xlink="http://www.w3.org/1999/xlink" content-type="dwc:verbatimCoordinates" xlink:type="simple"><named-content content-type="geo-json" specific-use="{&#34;type&#34;:&#34;Point&#34;,&#34;coordinates&#34;:[89.119652,38.072925]}" id="NCID0ET2AE" xlink:type="simple">38°4'22.5288"N, 89°7'10.7472"E</named-content></named-content>, Altitude: 3681.55 m, 13.VII.2020. Coll. Ning Kang, by sweeping net; <bold><italic>Paratypes</italic>.</bold> • 2 ♀♀, 13.VII.2020. same locality, Coll. Ning Kang; • 1 ♀, 19.VII.2021. same locality, Coll. Ning Kang (All deposited in <named-content xmlns:xlink="http://www.w3.org/1999/xlink" content-type="dwc:institutional_code" xlink:title="Insect Collection of the College of Life Science and Technology, Xinjiang University, Urumqi, Xinjiang, China" xlink:href="http://grbio.org/institution/xinjiang-university" xlink:type="simple">ICXU</named-content>).</p></tp:treatment-sec><tp:treatment-sec sec-type="description" id="SECID0EB3AE"><title>Description.</title><p><bold>Female.</bold> Length 1.5 mm (Fig. <xref ref-type="fig" rid="F4">4A</xref>); body dark aeneous, with green metallic reflection, antenna concolorous with body, clava dark brown, eyes and ocelli dark red, coxae and femurs concolorous with body, tibiae light brown, forewing hyaline, venation dark brown.</p><fig id="F4" position="float" orientation="portrait"><object-id xmlns:xlink="http://www.w3.org/1999/xlink" content-type="doi" xlink:type="simple">10.3897/zookeys.1233.140823.figure4</object-id><object-id xmlns:xlink="http://www.w3.org/1999/xlink" content-type="arpha" xlink:type="simple">D9DCD04A-D02A-5F5F-BBF6-F679DD154DB3</object-id><label>Figure 4.</label><caption><p><bold>A–G</bold><italic><tp:taxon-name><tp:taxon-name-part taxon-name-part-type="genus" reg="Herbertia">Herbertia</tp:taxon-name-part><tp:taxon-name-part taxon-name-part-type="species" reg="altunensis">altunensis</tp:taxon-name-part></tp:taxon-name></italic> Kang &amp; Hu, sp. nov., female holotype <bold>A</bold> habitus, dorsal view <bold>B</bold> head, frontal view <bold>C</bold> head, dorsal view <bold>D</bold> antenna <bold>E</bold> forewing <bold>F</bold> mesosoma, dorsal view <bold>G</bold> propodeum, dorsal view. Scale bars: 500 μm (<bold>A</bold>); 200 μm (<bold>B−D, F</bold>); 250 μm (<bold>E, G</bold>).</p></caption><graphic xmlns:xlink="http://www.w3.org/1999/xlink" xlink:href="zookeys-1233-031_article-140823__-g004.jpg" position="float" orientation="portrait" xlink:type="simple" id="oo_1291754.jpg"><uri content-type="original_file" xlink:type="simple">https://binary.pensoft.net/fig/1291754</uri></graphic></fig><p>Head in frontal view 1.25× as wide as high (Fig. <xref ref-type="fig" rid="F4">4B</xref>), eyes separated by 1.24× their height. Antennal insertion below lower ocular line, distance from upper margin of torulus to lower margin of anterior ocellus 5.1× distance from lower margin of torulus to lower margin of clypeus, clypeus margin slightly concave. Antenna stubby (Fig. <xref ref-type="fig" rid="F4">4D</xref>), length of flagellum and pedicel combined longer than head width (0.68×), each funicular segment transverse, and width is significantly greater than length, gradually widen from base to end, each funicular segment with a round of short sensilla, clava clavate. Head in dorsal view 4.35× as broad as long, <abbrev xmlns:xlink="http://www.w3.org/1999/xlink" xlink:title="Distance between the posterior ocelli" id="ABBRID0EF5AE" xlink:type="simple">POL</abbrev> 2.3× <abbrev xmlns:xlink="http://www.w3.org/1999/xlink" xlink:title="Distance between the eye margin and the adjacent posterior ocellus" id="ABBRID0EJ5AE" xlink:type="simple">OOL</abbrev>, without occipital margin (Fig. <xref ref-type="fig" rid="F4">4C</xref>). Head in lateral view, malar sulcus not distinct, malar space 0.44× eye height.</p><p>Mesosoma flattened, head and mesoscutum covered with distinct white setae and rough reticulation (Fig. <xref ref-type="fig" rid="F4">4F</xref>), notauli distinct and complete, pronotum 3.65× as long as broad, mesoscutum 2.95× as long as broad, notauli complete, scutulum 0.95× as long as broad, frenal line absent. Propodeum rectangular (Fig. <xref ref-type="fig" rid="F4">4G</xref>), plicae and median carina distinct and complete, white setae covered on both sides. Forewing hyaline (Fig. <xref ref-type="fig" rid="F4">4E</xref>), covered with dense setae, speculum absent, the distance from uncus to the postmarginal vein 0.63× the width of stigma, marginal vein 1.73× postmarginal vein, postmarginal vein longer than stigmal vein (2.8×).</p><p>Gaster sessile, ovate, 2.45× as long as broad, Gt<sub>1</sub> covers 1/2 of gaster, ovipositor not exerted.</p><p><bold>Male.</bold> Unknown.</p></tp:treatment-sec><tp:treatment-sec sec-type="host" id="SECID0EH6AE"><title>Hosts.</title><p>Unknown.</p></tp:treatment-sec><tp:treatment-sec sec-type="etymology" id="SECID0EM6AE"><title>Etymology.</title><p>‘<italic>altunensis</italic>’ means the collection site.</p></tp:treatment-sec><tp:treatment-sec sec-type="diagnosis" id="SECID0E36AE"><title>Diagnosis.</title><p>The new species is similar to <italic><tp:taxon-name><tp:taxon-name-part taxon-name-part-type="genus" reg="Herbertia">H.</tp:taxon-name-part><tp:taxon-name-part taxon-name-part-type="species" reg="indica">indica</tp:taxon-name-part></tp:taxon-name></italic>, but noticeably different from <italic><tp:taxon-name><tp:taxon-name-part taxon-name-part-type="genus" reg="Herbertia">H.</tp:taxon-name-part><tp:taxon-name-part taxon-name-part-type="species" reg="indica">indica</tp:taxon-name-part></tp:taxon-name></italic> in body color black with dark blue metallic reflection, head in frontal view as broad as height, pronotum 0.2× as long as broad, scutellum equal in length and width, and marginal vein: postmarginal vein: stigmal vein = 23:9.6:4.</p></tp:treatment-sec></tp:taxon-treatment>
