# Supplementary material for: ﻿Biological resources of Eunotidae, Herbertiidae, Pteromalidae and Eulophidae (Hymenoptera, Chalcidoidea) from the Altun Mountain National Nature Reserve, China, with description of ten new species
Source: Zookeys. 2025 Mar 26;1233:31–54. doi: 10.3897/zookeys.1233.140823 (PMC11966147; doi:10.3897/zookeys.1233.140823)
Supplement: XML Treatment for Erdoesina maculata [file zookeys.1233.140823-treatment4.xml]

<!DOCTYPE tp:taxon-treatment
  PUBLIC "-//TaxonX//DTD Taxonomic Treatment Publishing DTD v0 20100105//EN" "tax-treatment-NSO.dtd">
<tp:taxon-treatment xmlns:tp="http://www.plazi.org/taxpub"><tp:treatment-meta><kwd-group><label>Taxon classification</label><kwd>
                <named-content content-type="kingdom">Animalia</named-content>
              </kwd><kwd>
                <named-content content-type="order">Hymenoptera</named-content>
              </kwd><kwd>
                <named-content content-type="family">﻿Pteromalidae</named-content>
              </kwd></kwd-group><mixed-citation publication-type="journal"><person-group><name><surname>Kang</surname><given-names>Ning</given-names></name><name><surname>Hu</surname><given-names>Hong-Ying</given-names></name></person-group><article-title>﻿Biological resources of <tp:taxon-name><tp:taxon-name-part taxon-name-part-type="family">Eunotidae</tp:taxon-name-part></tp:taxon-name>, <tp:taxon-name><tp:taxon-name-part taxon-name-part-type="family">Herbertiidae</tp:taxon-name-part></tp:taxon-name>, <tp:taxon-name><tp:taxon-name-part taxon-name-part-type="family">Pteromalidae</tp:taxon-name-part></tp:taxon-name> and <tp:taxon-name><tp:taxon-name-part taxon-name-part-type="family">Eulophidae</tp:taxon-name-part></tp:taxon-name> (<tp:taxon-name><tp:taxon-name-part taxon-name-part-type="order">Hymenoptera</tp:taxon-name-part></tp:taxon-name>, <tp:taxon-name><tp:taxon-name-part taxon-name-part-type="superfamily">Chalcidoidea</tp:taxon-name-part></tp:taxon-name>) from the Altun Mountain National Nature Reserve, China, with description of ten new species</article-title><source>Zookeys</source><day>26</day><month>03</month><year>2025</year><volume>1233</volume><fpage>31</fpage><lpage>54</lpage><pub-id pub-id-type="doi">10.3897/zookeys.1233.140823</pub-id></mixed-citation></tp:treatment-meta><tp:nomenclature><label>﻿</label><tp:taxon-name>
              <object-id xmlns:xlink="http://www.w3.org/1999/xlink" content-type="arpha" xlink:type="simple">F661CE6E-4C2F-5684-AD9B-F05041BB887D</object-id>
              <tp:taxon-name-part taxon-name-part-type="genus" reg="Erdoesina">Erdoesina</tp:taxon-name-part>
              <tp:taxon-name-part taxon-name-part-type="species" reg="maculata">maculata</tp:taxon-name-part>
              <object-id xmlns:xlink="http://www.w3.org/1999/xlink" content-type="zoobank" xlink:type="simple">https://zoobank.org/D94063EB-C71E-4780-93CC-A1FC9A3C31CF</object-id>
            </tp:taxon-name><tp:taxon-authority>Kang &amp; Hu</tp:taxon-authority><tp:taxon-status xmlns:xlink="http://www.w3.org/1999/xlink" xlink:type="simple">sp. nov.</tp:taxon-status><xref ref-type="fig" rid="F5">Fig. 5A–G</xref></tp:nomenclature><tp:treatment-sec sec-type="material" id="SECID0EQCAG"><title>Material examined.</title><p><bold><italic>Holotype</italic>.</bold> • ♀, China, Xinjiang, Ruoqiang, Altun Mountain Nature Reserve, <named-content xmlns:xlink="http://www.w3.org/1999/xlink" content-type="dwc:verbatimCoordinates" xlink:type="simple"><named-content content-type="geo-json" specific-use="{&#34;type&#34;:&#34;Point&#34;,&#34;coordinates&#34;:[89.911469,37.803947]}" id="NCID0E5CAG" xlink:type="simple">37°48'14.2092"N, 89°54'41.2884"E</named-content></named-content>, Altitude: 3449.93 m. 16.VII.2021. Coll. Ning Kang. by sweeping net. <bold><italic>Paratypes</italic>.</bold> • 2 ♀♀, 1 ♂, <named-content xmlns:xlink="http://www.w3.org/1999/xlink" content-type="dwc:verbatimCoordinates" xlink:type="simple"><named-content content-type="geo-json" specific-use="{&#34;type&#34;:&#34;Point&#34;,&#34;coordinates&#34;:[89.911469,37.803947]}" id="NCID0EKDAG" xlink:type="simple">37°48'14.2092"N, 89°54'41.2884"E</named-content></named-content>, Altitude:3449.93 m. 12.VII.2021. (All deposited in <named-content xmlns:xlink="http://www.w3.org/1999/xlink" content-type="dwc:institutional_code" xlink:title="Insect Collection of the College of Life Science and Technology, Xinjiang University, Urumqi, Xinjiang, China" xlink:href="http://grbio.org/institution/xinjiang-university" xlink:type="simple">ICXU</named-content>).</p></tp:treatment-sec><tp:treatment-sec sec-type="description" id="SECID0EUDAG"><title>Description.</title><p><bold>Female.</bold> Length 2.2 mm (Fig. <xref ref-type="fig" rid="F5">5A</xref>), body dark blue, eyes and ocelli dark red with purple metallic reflections, antennal scape light yellow, pedicel brown, flagellum dark brown; legs yellow except tibiae ends white, forewing hyaline with darkened area below the marginal and stigmal vein, venation brownish.</p><fig id="F5" position="float" orientation="portrait"><object-id xmlns:xlink="http://www.w3.org/1999/xlink" content-type="doi" xlink:type="simple">10.3897/zookeys.1233.140823.figure5</object-id><object-id xmlns:xlink="http://www.w3.org/1999/xlink" content-type="arpha" xlink:type="simple">96411872-5A6A-53B7-8361-AA0B88CDF8E3</object-id><label>Figure 5.</label><caption><p><bold>A–G</bold><italic><tp:taxon-name><tp:taxon-name-part taxon-name-part-type="genus" reg="Erdoesina">Erdoesina</tp:taxon-name-part><tp:taxon-name-part taxon-name-part-type="species" reg="maculata">maculata</tp:taxon-name-part></tp:taxon-name></italic> Kang &amp; Hu, sp. nov., female holotype <bold>A</bold> habitus, lateral view <bold>B</bold> head, frontal view <bold>C</bold> antenna <bold>D</bold> head, dorsal view <bold>E</bold> forewing <bold>F</bold> head, lateral view <bold>G</bold> mesoscutum. Scale bars: 500 μm (<bold>A, B, D, E, G</bold>); 200 μm (<bold>C, F</bold>).</p></caption><graphic xmlns:xlink="http://www.w3.org/1999/xlink" xlink:href="zookeys-1233-031_article-140823__-g005.jpg" position="float" orientation="portrait" xlink:type="simple" id="oo_1291755.jpg"><uri content-type="original_file" xlink:type="simple">https://binary.pensoft.net/fig/1291755</uri></graphic></fig><p>Head in frontal view 1.45× as broad as high (Fig. <xref ref-type="fig" rid="F5">5B</xref>), lower margin of clypeal curved, malar sulcus not distinct, mandible with four teeth. Antennal insertion on lower ocular line (Fig. <xref ref-type="fig" rid="F5">5C</xref>), antennal scape length 1.1× eye height, pedicel longer than <abbrev xmlns:xlink="http://www.w3.org/1999/xlink" xlink:title="First funicle segment" id="ABBRID0EWFAG" xlink:type="simple">F1</abbrev>, in lateral view 1.86× as long as broad, funicular segments slightly broader than length, clava longer than the combined length of last two funicles, length of flagellum and pedicel combined longer than head width (1.1×). Head in dorsal view (Fig. <xref ref-type="fig" rid="F5">5D</xref>), <abbrev xmlns:xlink="http://www.w3.org/1999/xlink" xlink:title="Distance between the posterior ocelli" id="ABBRID0E5FAG" xlink:type="simple">POL</abbrev> 1.54× <abbrev xmlns:xlink="http://www.w3.org/1999/xlink" xlink:title="Distance between the eye margin and the adjacent posterior ocellus" id="ABBRID0ECGAG" xlink:type="simple">OOL</abbrev>; Head in lateral view (Fig. <xref ref-type="fig" rid="F5">5F</xref>), malar sulcus absent, malar space 0.36× eye height.</p><p>Mesosoma slightly convex, pronotum short, mesoscutum 2.07× as broad as long, notaular lines shallow and incomplete, scutellum 1.48× as broad as long, frenal line not distinct (Fig. <xref ref-type="fig" rid="F5">5G</xref>). Propodeum smooth, median carina and plicae raised and complete; nucha short, rectangular smooth without reticulation. Forewing infuscate below the marginal vein and stigmal vein (Fig. <xref ref-type="fig" rid="F5">5E</xref>), speculum large and open below, basal cell bares except a few hairs apically, marginal vein 1.43× postmarginal vein, postmarginal vein 1.1× as long as the stigmal vein.</p><p>Gaster petiole short rectangular, slightly longer than thorax, the length of each segment uniform, the ovipositor does not protrude significantly from the end of the abdomen.</p><p><bold>Male.</bold> Length 2 mm, body smaller, gaster flat, antennal flagellum with whorled finer setae.</p></tp:treatment-sec><tp:treatment-sec sec-type="host" id="SECID0EZGAG"><title>Hosts.</title><p>Unknown.</p></tp:treatment-sec><tp:treatment-sec sec-type="etymology" id="SECID0E5GAG"><title>Etymology.</title><p>“<italic>maculata</italic>” means dark spot, signifying the dark area of the female forewings.</p></tp:treatment-sec><tp:treatment-sec sec-type="diagnosis" id="SECID0EOHAG"><title>Diagnosis.</title><p>The genus includes two species (Noyes, 2019): <italic><tp:taxon-name><tp:taxon-name-part taxon-name-part-type="genus" reg="Erdoesina">E.</tp:taxon-name-part><tp:taxon-name-part taxon-name-part-type="species" reg="alboannulata">alboannulata</tp:taxon-name-part></tp:taxon-name></italic> mainly found in Europe and Central Asia, which has distinctly enlarged femora, gaster rounded, forewing marginal vein 1.5× as long as the stigmal vein, and basal cell bare; and <italic><tp:taxon-name><tp:taxon-name-part taxon-name-part-type="genus" reg="Erdoesina">E.</tp:taxon-name-part><tp:taxon-name-part taxon-name-part-type="species" reg="boarmiae">boarmiae</tp:taxon-name-part></tp:taxon-name></italic> which has the marginal vein 1.3× as long as the stigmal vein, ovipositor slightly protruding from the end of the abdomen, head in dorsal view <abbrev xmlns:xlink="http://www.w3.org/1999/xlink" xlink:title="Distance between the posterior ocelli" id="ABBRID0EKIAG" xlink:type="simple">POL</abbrev> 1.05× <abbrev xmlns:xlink="http://www.w3.org/1999/xlink" xlink:title="Distance between the eye margin and the adjacent posterior ocellus" id="ABBRID0EOIAG" xlink:type="simple">OOL</abbrev>, and the combined length of two annuli and <abbrev xmlns:xlink="http://www.w3.org/1999/xlink" xlink:title="First funicle segment" id="ABBRID0ESIAG" xlink:type="simple">F1</abbrev> as long as scape. The morphology of the new species is significantly different from the above two species.</p></tp:treatment-sec></tp:taxon-treatment>
