# Supplementary material for: ﻿Biological resources of Eunotidae, Herbertiidae, Pteromalidae and Eulophidae (Hymenoptera, Chalcidoidea) from the Altun Mountain National Nature Reserve, China, with description of ten new species
Source: Zookeys. 2025 Mar 26;1233:31–54. doi: 10.3897/zookeys.1233.140823 (PMC11966147; doi:10.3897/zookeys.1233.140823)
Supplement: XML Treatment for Homoporus flavus [file zookeys.1233.140823-treatment5.xml]

<!DOCTYPE tp:taxon-treatment
  PUBLIC "-//TaxonX//DTD Taxonomic Treatment Publishing DTD v0 20100105//EN" "tax-treatment-NSO.dtd">
<tp:taxon-treatment xmlns:tp="http://www.plazi.org/taxpub"><tp:treatment-meta><kwd-group><label>Taxon classification</label><kwd>
                <named-content content-type="kingdom">Animalia</named-content>
              </kwd><kwd>
                <named-content content-type="order">Hymenoptera</named-content>
              </kwd><kwd>
                <named-content content-type="family">﻿Pteromalidae</named-content>
              </kwd></kwd-group><mixed-citation publication-type="journal"><person-group><name><surname>Kang</surname><given-names>Ning</given-names></name><name><surname>Hu</surname><given-names>Hong-Ying</given-names></name></person-group><article-title>﻿Biological resources of <tp:taxon-name><tp:taxon-name-part taxon-name-part-type="family">Eunotidae</tp:taxon-name-part></tp:taxon-name>, <tp:taxon-name><tp:taxon-name-part taxon-name-part-type="family">Herbertiidae</tp:taxon-name-part></tp:taxon-name>, <tp:taxon-name><tp:taxon-name-part taxon-name-part-type="family">Pteromalidae</tp:taxon-name-part></tp:taxon-name> and <tp:taxon-name><tp:taxon-name-part taxon-name-part-type="family">Eulophidae</tp:taxon-name-part></tp:taxon-name> (<tp:taxon-name><tp:taxon-name-part taxon-name-part-type="order">Hymenoptera</tp:taxon-name-part></tp:taxon-name>, <tp:taxon-name><tp:taxon-name-part taxon-name-part-type="superfamily">Chalcidoidea</tp:taxon-name-part></tp:taxon-name>) from the Altun Mountain National Nature Reserve, China, with description of ten new species</article-title><source>Zookeys</source><day>26</day><month>03</month><year>2025</year><volume>1233</volume><fpage>31</fpage><lpage>54</lpage><pub-id pub-id-type="doi">10.3897/zookeys.1233.140823</pub-id></mixed-citation></tp:treatment-meta><tp:nomenclature><label>﻿</label><tp:taxon-name>
              <object-id xmlns:xlink="http://www.w3.org/1999/xlink" content-type="arpha" xlink:type="simple">7409E25F-D8D6-5FD6-885A-4273B498154A</object-id>
              <tp:taxon-name-part taxon-name-part-type="genus" reg="Homoporus">Homoporus</tp:taxon-name-part>
              <tp:taxon-name-part taxon-name-part-type="species" reg="flavus">flavus</tp:taxon-name-part>
              <object-id xmlns:xlink="http://www.w3.org/1999/xlink" content-type="zoobank" xlink:type="simple">https://zoobank.org/A118D174-FBD9-4503-AAA6-ED7D503CB84A</object-id>
            </tp:taxon-name><tp:taxon-authority>Kang &amp; Hu</tp:taxon-authority><tp:taxon-status xmlns:xlink="http://www.w3.org/1999/xlink" xlink:type="simple">sp. nov.</tp:taxon-status><xref ref-type="fig" rid="F6">Fig. 6A–G</xref></tp:nomenclature><tp:treatment-sec sec-type="material" id="SECID0EEKAG"><title>Material examined.</title><p><bold><italic>Holotype</italic>.</bold> • ♀, China, Xinjiang, Ruoqiang, Altun Mountain Nature Reserve, <named-content xmlns:xlink="http://www.w3.org/1999/xlink" content-type="dwc:verbatimCoordinates" xlink:type="simple"><named-content content-type="geo-json" specific-use="{&#34;type&#34;:&#34;Point&#34;,&#34;coordinates&#34;:[90.342572,37.306109]}" id="NCID0ESKAG" xlink:type="simple">37°18'21.9924"N, 90°20'33.2592"E</named-content></named-content>, Altitude: 3907.8 m, 7.VII.2019. Coll. Ning Kang, by sweeping net. <bold><italic>Paratypes</italic>.</bold> • 1 ♀1 ♂, <named-content xmlns:xlink="http://www.w3.org/1999/xlink" content-type="dwc:verbatimCoordinates" xlink:type="simple"><named-content content-type="geo-json" specific-use="{&#34;type&#34;:&#34;Point&#34;,&#34;coordinates&#34;:[90.183256,37.397681]}" id="NCID0E5KAG" xlink:type="simple">37°23'51.6516"N, 90°10'59.7216"E</named-content></named-content>, Altitude: 3855.19 m, 7.VII.2019. Coll. Ning Kang, by sweeping. • 2 ♀ 1 ♂, <named-content xmlns:xlink="http://www.w3.org/1999/xlink" content-type="dwc:verbatimCoordinates" xlink:type="simple"><named-content content-type="geo-json" specific-use="{&#34;type&#34;:&#34;Point&#34;,&#34;coordinates&#34;:[90.181197,37.396960]}" id="NCID0EGLAG" xlink:type="simple">37°23'49.056"N, 90°10'52.3092"E</named-content></named-content>, Altitude: 3854.2 m, 2020.VII.18. • 1 ♀ 2 ♂, <named-content xmlns:xlink="http://www.w3.org/1999/xlink" content-type="dwc:verbatimCoordinates" xlink:type="simple"><named-content content-type="geo-json" specific-use="{&#34;type&#34;:&#34;Point&#34;,&#34;coordinates&#34;:[90.186629,37.398074]}" id="NCID0EOLAG" xlink:type="simple">37°23'53.0664"N, 90°11'11.8644"E</named-content></named-content>, Altitude: 3843.19 m, 2021.VII.14 (All deposited in <named-content xmlns:xlink="http://www.w3.org/1999/xlink" content-type="dwc:institutional_code" xlink:title="Insect Collection of the College of Life Science and Technology, Xinjiang University, Urumqi, Xinjiang, China" xlink:href="http://grbio.org/institution/xinjiang-university" xlink:type="simple">ICXU</named-content>).</p></tp:treatment-sec><tp:treatment-sec sec-type="description" id="SECID0EYLAG"><title>Description.</title><p><bold>Female.</bold> Length 2.2 mm, body slender, head and thorax dark green, with metallic reflection, gaster dark brown (Fig. <xref ref-type="fig" rid="F6">6A</xref>); eyes and ocelli dark red, mandible yellowish-brown; antennal flagellum light yellow, scape dark green with metallic reflection, pedicel dark brown; coxae concolor with body, legs yellow except basal part of femurs dark brown; forewing hyaline, venation albescent.</p><fig id="F6" position="float" orientation="portrait"><object-id xmlns:xlink="http://www.w3.org/1999/xlink" content-type="doi" xlink:type="simple">10.3897/zookeys.1233.140823.figures6</object-id><object-id xmlns:xlink="http://www.w3.org/1999/xlink" content-type="arpha" xlink:type="simple">612E26EA-2B36-5E99-8661-007BC831FB4A</object-id><label>Figures 6.</label><caption><p><bold>A–G</bold><italic><tp:taxon-name><tp:taxon-name-part taxon-name-part-type="genus" reg="Homoporus">Homoporus</tp:taxon-name-part><tp:taxon-name-part taxon-name-part-type="species" reg="flavus">flavus</tp:taxon-name-part></tp:taxon-name></italic> Kang &amp; Hu, sp. nov., female, holotype <bold>A</bold> habitus, dorsal view <bold>B</bold> head, frontal view <bold>C</bold> head, dorsal view <bold>D</bold> mesoscutum, dorsal view <bold>E</bold> forewing <bold>F</bold> male, habitus <bold>G</bold> head, frontal view. Scale bars: 500 μm (<bold>A</bold>); 200 μm (<bold>B−G</bold>).</p></caption><graphic xmlns:xlink="http://www.w3.org/1999/xlink" xlink:href="zookeys-1233-031_article-140823__-g006.jpg" position="float" orientation="portrait" xlink:type="simple" id="oo_1291756.jpg"><uri content-type="original_file" xlink:type="simple">https://binary.pensoft.net/fig/1291756</uri></graphic></fig><p>Head in frontal view 1.3× as wide as high (Fig. <xref ref-type="fig" rid="F6">6B</xref>), covered with rough reticulate, clypeal margin straight, clypeus with longitudinal striation. Antennal insertion on lower ocular line, distance from upper margin of torulus to lower margin of anterior ocellus 1.6× distance from lower margin of torulus to lower margin of clypeus. Antennal scape not reaching vertex, two discoid anelli, <abbrev xmlns:xlink="http://www.w3.org/1999/xlink" xlink:title="First funicle segment" id="ABBRID0EWNAG" xlink:type="simple">F1</abbrev> shortest and square, clava 2.55× as long as wide, and with tubercles at apical, length of flagellum and pedicel combined longer than head width (0.86×). Head in lateral view, malar sulcus slender not distinct, eyes height 1.62× malar space. Head in dorsal view (Fig. <xref ref-type="fig" rid="F6">6C</xref>), 2.45× as wide as height, <abbrev xmlns:xlink="http://www.w3.org/1999/xlink" xlink:title="Distance between the posterior ocelli" id="ABBRID0E5NAG" xlink:type="simple">POL</abbrev> 1.84× <abbrev xmlns:xlink="http://www.w3.org/1999/xlink" xlink:title="Distance between the eye margin and the adjacent posterior ocellus" id="ABBRID0ECOAG" xlink:type="simple">OOL</abbrev>.</p><p>Mesosoma flattened (Fig. <xref ref-type="fig" rid="F6">6D</xref>), pronotum without carina, significantly narrower than the mesoscutum, mesoscutum 1.22× as wide as long, notauli incomplete, scutulum 1.32× as wide as long, frenal line not distinct, propodeum with finer reticulate in the middle area, median carina and plica not distinct, nucha short. Forewing hyaline (Fig. <xref ref-type="fig" rid="F6">6E</xref>) marginal vein 1.28× postmarginal vein, postmarginal vein longer than stigmal vein (1.38×), basal cell bare, speculum small.</p><p>Gaster sessile, flattened, 2.43× as long as wide, slightly longer than the combined length of head and thorax, ovipositor does not protrude.</p><p><bold>Male.</bold> Length 1.7 ± 0.1 mm (Fig. <xref ref-type="fig" rid="F6">6F</xref>), body slender, head and thorax dark blue, gaster dark brown, forewing hyaline, venation light brown, antennal pedicel dark brown, anellus light yellow, flagellum brown, each funicular segments with whorled light seta (Fig. <xref ref-type="fig" rid="F6">6G</xref>).</p></tp:treatment-sec><tp:treatment-sec sec-type="host" id="SECID0E4OAG"><title>Hosts.</title><p>Unknown.</p></tp:treatment-sec><tp:treatment-sec sec-type="etymology" id="SECID0ECPAG"><title>Etymology.</title><p>‘<italic>flavus</italic>’ means golden yellow, which is the distinctive color of its antennae.</p></tp:treatment-sec><tp:treatment-sec sec-type="diagnosis" id="SECID0ESPAG"><title>Diagnosis.</title><p>The new species is similar to <italic><tp:taxon-name><tp:taxon-name-part taxon-name-part-type="genus" reg="Homoporus">H.</tp:taxon-name-part><tp:taxon-name-part taxon-name-part-type="species" reg="sinensis">sinensis</tp:taxon-name-part></tp:taxon-name></italic>, but differs in having <abbrev xmlns:xlink="http://www.w3.org/1999/xlink" xlink:title="Distance between the posterior ocelli" id="ABBRID0EDQAG" xlink:type="simple">POL</abbrev> 1-1.11× <abbrev xmlns:xlink="http://www.w3.org/1999/xlink" xlink:title="Distance between the eye margin and the adjacent posterior ocellus" id="ABBRID0EHQAG" xlink:type="simple">OOL</abbrev>, each funicular segment longer than broad, marginal vein 2.3× stigmal vein, and mesosoma 2× as long as broad.</p></tp:treatment-sec></tp:taxon-treatment>
