# Supplementary material for: ﻿Biological resources of Eunotidae, Herbertiidae, Pteromalidae and Eulophidae (Hymenoptera, Chalcidoidea) from the Altun Mountain National Nature Reserve, China, with description of ten new species
Source: Zookeys. 2025 Mar 26;1233:31–54. doi: 10.3897/zookeys.1233.140823 (PMC11966147; doi:10.3897/zookeys.1233.140823)
Supplement: XML Treatment for Stenomalina viridis [file zookeys.1233.140823-treatment6.xml]

<!DOCTYPE tp:taxon-treatment
  PUBLIC "-//TaxonX//DTD Taxonomic Treatment Publishing DTD v0 20100105//EN" "tax-treatment-NSO.dtd">
<tp:taxon-treatment xmlns:tp="http://www.plazi.org/taxpub"><tp:treatment-meta><kwd-group><label>Taxon classification</label><kwd>
                <named-content content-type="kingdom">Animalia</named-content>
              </kwd><kwd>
                <named-content content-type="order">Hymenoptera</named-content>
              </kwd><kwd>
                <named-content content-type="family">﻿Pteromalidae</named-content>
              </kwd></kwd-group><mixed-citation publication-type="journal"><person-group><name><surname>Kang</surname><given-names>Ning</given-names></name><name><surname>Hu</surname><given-names>Hong-Ying</given-names></name></person-group><article-title>﻿Biological resources of <tp:taxon-name><tp:taxon-name-part taxon-name-part-type="family">Eunotidae</tp:taxon-name-part></tp:taxon-name>, <tp:taxon-name><tp:taxon-name-part taxon-name-part-type="family">Herbertiidae</tp:taxon-name-part></tp:taxon-name>, <tp:taxon-name><tp:taxon-name-part taxon-name-part-type="family">Pteromalidae</tp:taxon-name-part></tp:taxon-name> and <tp:taxon-name><tp:taxon-name-part taxon-name-part-type="family">Eulophidae</tp:taxon-name-part></tp:taxon-name> (<tp:taxon-name><tp:taxon-name-part taxon-name-part-type="order">Hymenoptera</tp:taxon-name-part></tp:taxon-name>, <tp:taxon-name><tp:taxon-name-part taxon-name-part-type="superfamily">Chalcidoidea</tp:taxon-name-part></tp:taxon-name>) from the Altun Mountain National Nature Reserve, China, with description of ten new species</article-title><source>Zookeys</source><day>26</day><month>03</month><year>2025</year><volume>1233</volume><fpage>31</fpage><lpage>54</lpage><pub-id pub-id-type="doi">10.3897/zookeys.1233.140823</pub-id></mixed-citation></tp:treatment-meta><tp:nomenclature><label>﻿</label><tp:taxon-name>
              <object-id xmlns:xlink="http://www.w3.org/1999/xlink" content-type="arpha" xlink:type="simple">BA4D3F51-86D4-56CC-BFB9-F8A378D01116</object-id>
              <tp:taxon-name-part taxon-name-part-type="genus" reg="Stenomalina">Stenomalina</tp:taxon-name-part>
              <tp:taxon-name-part taxon-name-part-type="species" reg="viridis">viridis</tp:taxon-name-part>
              <object-id xmlns:xlink="http://www.w3.org/1999/xlink" content-type="zoobank" xlink:type="simple">https://zoobank.org/D2946720-B2EC-4E63-8785-327CEBA78DFF</object-id>
            </tp:taxon-name><tp:taxon-authority>Kang &amp; Hu</tp:taxon-authority><tp:taxon-status xmlns:xlink="http://www.w3.org/1999/xlink" xlink:type="simple">sp. nov.</tp:taxon-status><xref ref-type="fig" rid="F7">Fig. 7A–F</xref></tp:nomenclature><tp:treatment-sec sec-type="material" id="SECID0EZRAG"><title>Material examined.</title><p><bold><italic>Holotype</italic>.</bold> • ♀, China, Xinjiang, Ruoqiang, Altun Mountain Nature Reserve, <named-content xmlns:xlink="http://www.w3.org/1999/xlink" content-type="dwc:verbatimCoordinates" xlink:type="simple"><named-content content-type="geo-json" specific-use="{&#34;type&#34;:&#34;Point&#34;,&#34;coordinates&#34;:[90.245810,36.969694]}" id="NCID0EHSAG" xlink:type="simple">36°58'10.8984"N, 90°14'44.916"E</named-content></named-content>, Altitude: 4021.95 m, 21.VII.2020. Coll. Ning Kang, by sweeping net. <bold><italic>Paratypes</italic>.</bold> • 4 ♀2 ♂, <named-content xmlns:xlink="http://www.w3.org/1999/xlink" content-type="dwc:verbatimCoordinates" xlink:type="simple"><named-content content-type="geo-json" specific-use="{&#34;type&#34;:&#34;Point&#34;,&#34;coordinates&#34;:[90.280066,36.940516]}" id="NCID0ETSAG" xlink:type="simple">36°56'25.8576"N, 90°16'48.2376"E</named-content></named-content>, Altitude: 4052.62 m, 21.VII.2020. Coll. Ning Kang, by sweeping. • 2 ♀ 1 ♂, <named-content xmlns:xlink="http://www.w3.org/1999/xlink" content-type="dwc:verbatimCoordinates" xlink:type="simple"><named-content content-type="geo-json" specific-use="{&#34;type&#34;:&#34;Point&#34;,&#34;coordinates&#34;:[90.245810,36.969694]}" id="NCID0E2SAG" xlink:type="simple">36°58'10.8984"N, 90°14'44.916"E</named-content></named-content>, Altitude: 4021.95 m, 16.VII.2020. Coll. Ning Kang, by sweeping. • 50 ♀, <named-content xmlns:xlink="http://www.w3.org/1999/xlink" content-type="dwc:verbatimCoordinates" xlink:type="simple"><named-content content-type="geo-json" specific-use="{&#34;type&#34;:&#34;Point&#34;,&#34;coordinates&#34;:[90.277903,36.942475]}" id="NCID0EDTAG" xlink:type="simple">36°56'32.91"N, 90°16'40.4508"E</named-content></named-content>, Altitude: 4047.73 m, 16.VII.2021. Coll. Ning Kang, by sweeping.</p></tp:treatment-sec><tp:treatment-sec sec-type="description" id="SECID0EITAG"><title>Description.</title><p><bold>Female.</bold> Body length 2.3 mm (Fig. <xref ref-type="fig" rid="F7">7A</xref>), body green with metallic luster, eyes and ocelli dark red, scape and pedicel concolor with body, flagellum dark brown, femur dark brown except light yellow at both ends, forewing hyaline, venation brown.</p><fig id="F7" position="float" orientation="portrait"><object-id xmlns:xlink="http://www.w3.org/1999/xlink" content-type="doi" xlink:type="simple">10.3897/zookeys.1233.140823.figures7</object-id><object-id xmlns:xlink="http://www.w3.org/1999/xlink" content-type="arpha" xlink:type="simple">127B6C48-373D-553E-AAE5-0ECE5ED7F140</object-id><label>Figures 7.</label><caption><p><bold>A–F</bold><italic><tp:taxon-name><tp:taxon-name-part taxon-name-part-type="genus" reg="Stenomalina">Stenomalina</tp:taxon-name-part><tp:taxon-name-part taxon-name-part-type="species" reg="viridis">viridis</tp:taxon-name-part></tp:taxon-name></italic> Kang &amp; Hu, sp. nov., female holotype <bold>A</bold> habitus, dorsal view <bold>B</bold> head, frontal view <bold>C</bold> mesoscutum, dorsal view <bold>D</bold> head, lateral view <bold>E</bold> antenna <bold>F</bold> forewing. Scale bars: 500 μm (<bold>A, F</bold>); 250 μm (<bold>B–E</bold>).</p></caption><graphic xmlns:xlink="http://www.w3.org/1999/xlink" xlink:href="zookeys-1233-031_article-140823__-g007.jpg" position="float" orientation="portrait" xlink:type="simple" id="oo_1291757.jpg"><uri content-type="original_file" xlink:type="simple">https://binary.pensoft.net/fig/1291757</uri></graphic></fig><p>Head in frontal view 1.4× as wide as high (Fig. <xref ref-type="fig" rid="F7">7B</xref>), clypeal suture obvious, clypeus with longitudinal striation, clypeal margin protruded with three teeth, middle tooth sharp and long, side teeth shorter. Antennal insertion above lower ocular line, distance from upper margin of torulus to lower margin of anterior ocellus 1.55× distance from lower margin of torulus to lower margin of clypeus, scape length 0.65× eye height, not reaching anterior ocellus, pedicel pyriform (Fig. <xref ref-type="fig" rid="F7">7E</xref>), 1.65× as long as broad, as long as <abbrev xmlns:xlink="http://www.w3.org/1999/xlink" xlink:title="First funicle segment" id="ABBRID0EIVAG" xlink:type="simple">F1</abbrev>, two discoid anelli, funicular segments square, and gradually widen towards the end, calva 2.25× as long as broad, each funicular segment with sensilla, length of flagellum and pedicel combined longer than head width (1.08×). Head in lateral view (Fig. <xref ref-type="fig" rid="F7">7D</xref>), malar sulcus distinct, malar space 0.4× eye height. Head in dorsal view, <abbrev xmlns:xlink="http://www.w3.org/1999/xlink" xlink:title="Distance between the posterior ocelli" id="ABBRID0EQVAG" xlink:type="simple">POL</abbrev> 1.63× <abbrev xmlns:xlink="http://www.w3.org/1999/xlink" xlink:title="Distance between the eye margin and the adjacent posterior ocellus" id="ABBRID0EUVAG" xlink:type="simple">OOL</abbrev>.</p><p>Mesosoma slender (Fig. <xref ref-type="fig" rid="F7">7C</xref>), pronotum anteriorly not margined, notauli incomplete, mesoscutum 1.49× as long as broad, covered with rough reticulation, scutellum slightly convex, 1.02× as long as broad, frenal line strongly impressed, reticulation of frenum similar to the scutellum, propodeum length 0.46× as long as scutellum, median carina slim, plicae not distinct. Forewing costal cell with few setae apically, basal cell bare, speculum large and opened below, marginal vein 1.55× postmarginal vein, postmarginal vein 0.65× stigmal vein, stigma oblong with long uncus (Fig. <xref ref-type="fig" rid="F7">7F</xref>).</p><p>Gaster sessile and oval, slightly longer than thorax, Gt<sub>1</sub> 0.35× length of gaster.</p><p><bold>Male.</bold> Body length 2.1 ± 0.1 mm (Fig. <xref ref-type="fig" rid="F7">7F</xref>), flagellum with whorled setae.</p></tp:treatment-sec><tp:treatment-sec sec-type="host" id="SECID0EOWAG"><title>Hosts.</title><p>Unknown.</p></tp:treatment-sec><tp:treatment-sec sec-type="etymology" id="SECID0ETWAG"><title>Etymology.</title><p>‘<italic>viridis</italic>’ means emerald green, emphasizing its distinctive body color.</p></tp:treatment-sec><tp:treatment-sec sec-type="diagnosis" id="SECID0EDXAG"><title>Diagnosis.</title><p>The new species is similar to <italic><tp:taxon-name><tp:taxon-name-part taxon-name-part-type="genus" reg="Stenomalina">S.</tp:taxon-name-part><tp:taxon-name-part taxon-name-part-type="species" reg="muscarum">muscarum</tp:taxon-name-part></tp:taxon-name></italic> (L.), but can be differentiated by the pronotum anteriorly margined, forewing marginal vein 2.2–2.5× stigmal vein, and male flagellum black with metallic luster.</p></tp:treatment-sec></tp:taxon-treatment>
