# Supplementary material for: ﻿Biological resources of Eunotidae, Herbertiidae, Pteromalidae and Eulophidae (Hymenoptera, Chalcidoidea) from the Altun Mountain National Nature Reserve, China, with description of ten new species
Source: Zookeys. 2025 Mar 26;1233:31–54. doi: 10.3897/zookeys.1233.140823 (PMC11966147; doi:10.3897/zookeys.1233.140823)
Supplement: XML Treatment for Thinodytes splendens [file zookeys.1233.140823-treatment7.xml]

<!DOCTYPE tp:taxon-treatment
  PUBLIC "-//TaxonX//DTD Taxonomic Treatment Publishing DTD v0 20100105//EN" "tax-treatment-NSO.dtd">
<tp:taxon-treatment xmlns:tp="http://www.plazi.org/taxpub"><tp:treatment-meta><kwd-group><label>Taxon classification</label><kwd>
                <named-content content-type="kingdom">Animalia</named-content>
              </kwd><kwd>
                <named-content content-type="order">Hymenoptera</named-content>
              </kwd><kwd>
                <named-content content-type="family">﻿Pteromalidae</named-content>
              </kwd></kwd-group><mixed-citation publication-type="journal"><person-group><name><surname>Kang</surname><given-names>Ning</given-names></name><name><surname>Hu</surname><given-names>Hong-Ying</given-names></name></person-group><article-title>﻿Biological resources of <tp:taxon-name><tp:taxon-name-part taxon-name-part-type="family">Eunotidae</tp:taxon-name-part></tp:taxon-name>, <tp:taxon-name><tp:taxon-name-part taxon-name-part-type="family">Herbertiidae</tp:taxon-name-part></tp:taxon-name>, <tp:taxon-name><tp:taxon-name-part taxon-name-part-type="family">Pteromalidae</tp:taxon-name-part></tp:taxon-name> and <tp:taxon-name><tp:taxon-name-part taxon-name-part-type="family">Eulophidae</tp:taxon-name-part></tp:taxon-name> (<tp:taxon-name><tp:taxon-name-part taxon-name-part-type="order">Hymenoptera</tp:taxon-name-part></tp:taxon-name>, <tp:taxon-name><tp:taxon-name-part taxon-name-part-type="superfamily">Chalcidoidea</tp:taxon-name-part></tp:taxon-name>) from the Altun Mountain National Nature Reserve, China, with description of ten new species</article-title><source>Zookeys</source><day>26</day><month>03</month><year>2025</year><volume>1233</volume><fpage>31</fpage><lpage>54</lpage><pub-id pub-id-type="doi">10.3897/zookeys.1233.140823</pub-id></mixed-citation></tp:treatment-meta><tp:nomenclature><label>﻿</label><tp:taxon-name>
              <object-id xmlns:xlink="http://www.w3.org/1999/xlink" content-type="arpha" xlink:type="simple">8848D134-EFBC-5059-AF81-B15F6744E4CA</object-id>
              <tp:taxon-name-part taxon-name-part-type="genus" reg="Thinodytes">Thinodytes</tp:taxon-name-part>
              <tp:taxon-name-part taxon-name-part-type="species" reg="splendens">splendens</tp:taxon-name-part>
              <object-id xmlns:xlink="http://www.w3.org/1999/xlink" content-type="zoobank" xlink:type="simple">https://zoobank.org/F62377E7-873A-4D38-AFA4-94DA6AF318AB</object-id>
            </tp:taxon-name><tp:taxon-authority>Kang &amp; Hu</tp:taxon-authority><tp:taxon-status xmlns:xlink="http://www.w3.org/1999/xlink" xlink:type="simple">sp. nov.</tp:taxon-status><xref ref-type="fig" rid="F8">Fig. 8A–G</xref></tp:nomenclature><tp:treatment-sec sec-type="material" id="SECID0ECZAG"><title>Material examined.</title><p><bold><italic>Holotype</italic>.</bold> • ♀, China, Xinjiang, Ruoqiang, Altun Mountain Nature Reserve, <named-content xmlns:xlink="http://www.w3.org/1999/xlink" content-type="dwc:verbatimCoordinates" xlink:type="simple"><named-content content-type="geo-json" specific-use="{&#34;type&#34;:&#34;Point&#34;,&#34;coordinates&#34;:[90.342572,37.306109]}" id="NCID0EQZAG" xlink:type="simple">37°18'21.9924"N, 90°20'33.2592"E</named-content></named-content>, Altitude: 3907.8 m, 7.VII.2019. Coll. Ning Kang, by sweeping net. <bold><italic>Paratypes</italic>.</bold> • 1 ♀ 1 ♂, <named-content xmlns:xlink="http://www.w3.org/1999/xlink" content-type="dwc:verbatimCoordinates" xlink:type="simple"><named-content content-type="geo-json" specific-use="{&#34;type&#34;:&#34;Point&#34;,&#34;coordinates&#34;:[90.183256,37.397681]}" id="NCID0E3ZAG" xlink:type="simple">37°23'51.6516"N, 90°10'59.7216"E</named-content></named-content>, Altitude: 3855.19 m, 7.VII.2019. Coll. Ning Kang, by sweeping net.</p></tp:treatment-sec><tp:treatment-sec sec-type="description" id="SECID0EB1AG"><title>Description.</title><p><bold>Female.</bold> Length 2.2 mm (Fig. <xref ref-type="fig" rid="F8">8A</xref>), body dark green with metallic reflection; eyes dark red, mandible dark brown; flagellum dark brown, scape and pedicel concolor with body; tibia brown, tarsus dark brown; forewing hyaline, venation brown.</p><fig id="F8" position="float" orientation="portrait"><object-id xmlns:xlink="http://www.w3.org/1999/xlink" content-type="doi" xlink:type="simple">10.3897/zookeys.1233.140823.figures8</object-id><object-id xmlns:xlink="http://www.w3.org/1999/xlink" content-type="arpha" xlink:type="simple">F235FD2B-8AF9-58E9-B272-A3EB03F73ABB</object-id><label>Figures 8.</label><caption><p><bold>A–G</bold><italic><tp:taxon-name><tp:taxon-name-part taxon-name-part-type="genus" reg="Thinodytes">Thinodytes</tp:taxon-name-part><tp:taxon-name-part taxon-name-part-type="species" reg="splendens">splendens</tp:taxon-name-part></tp:taxon-name></italic> Kang &amp; Hu, sp. nov., female holotype <bold>A</bold> habitus, lateral view <bold>B</bold> head, frontal view <bold>C</bold> head, lateral view <bold>D</bold> head, dorsal view <bold>E</bold> antenna <bold>F</bold> mesoscutum <bold>G</bold> forewing. Scale bars: 500 μm (<bold>A, G, E</bold>); 200 μm (<bold>B−D</bold>).</p></caption><graphic xmlns:xlink="http://www.w3.org/1999/xlink" xlink:href="zookeys-1233-031_article-140823__-g008.jpg" position="float" orientation="portrait" xlink:type="simple" id="oo_1291758.jpg"><uri content-type="original_file" xlink:type="simple">https://binary.pensoft.net/fig/1291758</uri></graphic></fig><p>Head in frontal view 1.53× as long as wide (Fig. <xref ref-type="fig" rid="F8">8B</xref>), eyes height 2.75× malar space, clypeus smooth, anterior margin of clypeus with three asymmetrical teeth, mandible four teeth. Antennae inserted above level of ventral edge of eyes, formula 11263, scape 0.95× as long as eye height, length of flagellum and pedicel combined longer than head width (1.2×), anterior four funicular segments 1.63× as long as broad, the last two funicular segments 1.15× as long as broad, clava with micropilosity area at the ventral of last two segments (Fig. <xref ref-type="fig" rid="F8">8E</xref>), and slightly shorter than last two funicular segments. Head in dorsal view (Fig. <xref ref-type="fig" rid="F8">8D</xref>), <abbrev xmlns:xlink="http://www.w3.org/1999/xlink" xlink:title="Distance between the posterior ocelli" id="ABBRID0EH3AG" xlink:type="simple">POL</abbrev> 1.45× <abbrev xmlns:xlink="http://www.w3.org/1999/xlink" xlink:title="Distance between the eye margin and the adjacent posterior ocellus" id="ABBRID0EL3AG" xlink:type="simple">OOL</abbrev>. Head in lateral view (Fig. <xref ref-type="fig" rid="F8">8C</xref>), malar sulcus not distinct, malar space 0.36× eyes height.</p><p>Pronotum covered with large reticulates (Fig. <xref ref-type="fig" rid="F8">8F</xref>), mesoscutum convex, 2.05× as broad as long, notauli complete but shallow, scutellum 1.33 as broad as long, frenal line not distinct, reticulations on scutellum smaller than mesoscutum, frenum smooth without reticulates. Propodeum as long as scutellum, median carina and plica not distinct, each side of the upper margin with elliptical depression, callus covered with white dense setae. Forewing with 2–3 rows hairs on the end of costal cell (Fig. <xref ref-type="fig" rid="F8">8G</xref>), 4 rows of setae in the basal cell, speculum oval and closed below, marginal vein as long as postmarginal vein, 2× as long as stigmal vein.</p><p>Gaster petiole slightly longer than propodeum, 1.93× as long as wide, abdomen oval-shaped and significantly shorter than the thorax, 0.63× as long as thorax. Gt<sub>1</sub> 0.48× as long as gaster.</p><p><bold>Male.</bold> Length 1.8 ± 0.1 mm, gaster flat and short, flagellum covered with dense setae.</p></tp:treatment-sec><tp:treatment-sec sec-type="host" id="SECID0EF4AG"><title>Hosts.</title><p>Unknown.</p></tp:treatment-sec><tp:treatment-sec sec-type="etymology" id="SECID0EK4AG"><title>Etymology.</title><p>‘<italic>splendens</italic>’ means luminous, emphasizing its distinctive bright-green body color among the species in the genus.</p></tp:treatment-sec><tp:treatment-sec sec-type="diagnosis" id="SECID0E14AG"><title>Diagnosis.</title><p>By comparing the morphology with the seven species of this genus that have been described in the world (<xref ref-type="bibr" rid="B10">Heydon 1995</xref>), it was found that the new species is most similar to <italic><tp:taxon-name><tp:taxon-name-part taxon-name-part-type="genus" reg="Thinodytes">T.</tp:taxon-name-part><tp:taxon-name-part taxon-name-part-type="species" reg="cyzicu">cyzicu</tp:taxon-name-part></tp:taxon-name></italic>, but the body color of the new species is obviously bright green, while the body color of the latter species is blue-black, the head in frontal view is 1.25× as long as wide, the propodeum has a complete median carina and plica, and the spiracular sulcus wide and deep.</p></tp:treatment-sec><ref-list><ref id="B10"><mixed-citation xmlns:xlink="http://www.w3.org/1999/xlink" xlink:type="simple"><person-group><name name-style="western"><surname>Heydon</surname><given-names>SL</given-names></name></person-group> (<year>1995</year>) <article-title>A Review of the North American Species of <italic><tp:taxon-name><tp:taxon-name-part taxon-name-part-type="genus">Thinodytes</tp:taxon-name-part></tp:taxon-name></italic> Graham and <italic><tp:taxon-name><tp:taxon-name-part taxon-name-part-type="genus">Mauleus</tp:taxon-name-part></tp:taxon-name></italic> Graham (<tp:taxon-name><tp:taxon-name-part taxon-name-part-type="order">Hymenoptera</tp:taxon-name-part></tp:taxon-name>: <tp:taxon-name><tp:taxon-name-part taxon-name-part-type="family">Pteromalidae</tp:taxon-name-part></tp:taxon-name>).</article-title><source>Journal of <tp:taxon-name><tp:taxon-name-part taxon-name-part-type="order">Hymenoptera</tp:taxon-name-part></tp:taxon-name> Research</source><volume>4</volume>: <fpage>1</fpage>–<lpage>24</lpage>.</mixed-citation></ref></ref-list></tp:taxon-treatment>
