# Supplementary material for: ﻿Biological resources of Eunotidae, Herbertiidae, Pteromalidae and Eulophidae (Hymenoptera, Chalcidoidea) from the Altun Mountain National Nature Reserve, China, with description of ten new species
Source: Zookeys. 2025 Mar 26;1233:31–54. doi: 10.3897/zookeys.1233.140823 (PMC11966147; doi:10.3897/zookeys.1233.140823)
Supplement: XML Treatment for Diaulinopsis altunensis [file zookeys.1233.140823-treatment8.xml]

<!DOCTYPE tp:taxon-treatment
  PUBLIC "-//TaxonX//DTD Taxonomic Treatment Publishing DTD v0 20100105//EN" "tax-treatment-NSO.dtd">
<tp:taxon-treatment xmlns:tp="http://www.plazi.org/taxpub"><tp:treatment-meta><kwd-group><label>Taxon classification</label><kwd>
                <named-content content-type="kingdom">Animalia</named-content>
              </kwd><kwd>
                <named-content content-type="order">Hymenoptera</named-content>
              </kwd><kwd>
                <named-content content-type="family">﻿Eulophidae</named-content>
              </kwd></kwd-group><mixed-citation publication-type="journal"><person-group><name><surname>Kang</surname><given-names>Ning</given-names></name><name><surname>Hu</surname><given-names>Hong-Ying</given-names></name></person-group><article-title>﻿Biological resources of <tp:taxon-name><tp:taxon-name-part taxon-name-part-type="family">Eunotidae</tp:taxon-name-part></tp:taxon-name>, <tp:taxon-name><tp:taxon-name-part taxon-name-part-type="family">Herbertiidae</tp:taxon-name-part></tp:taxon-name>, <tp:taxon-name><tp:taxon-name-part taxon-name-part-type="family">Pteromalidae</tp:taxon-name-part></tp:taxon-name> and <tp:taxon-name><tp:taxon-name-part taxon-name-part-type="family">Eulophidae</tp:taxon-name-part></tp:taxon-name> (<tp:taxon-name><tp:taxon-name-part taxon-name-part-type="order">Hymenoptera</tp:taxon-name-part></tp:taxon-name>, <tp:taxon-name><tp:taxon-name-part taxon-name-part-type="superfamily">Chalcidoidea</tp:taxon-name-part></tp:taxon-name>) from the Altun Mountain National Nature Reserve, China, with description of ten new species</article-title><source>Zookeys</source><day>26</day><month>03</month><year>2025</year><volume>1233</volume><fpage>31</fpage><lpage>54</lpage><pub-id pub-id-type="doi">10.3897/zookeys.1233.140823</pub-id></mixed-citation></tp:treatment-meta><tp:nomenclature><label>﻿</label><tp:taxon-name>
              <object-id xmlns:xlink="http://www.w3.org/1999/xlink" content-type="arpha" xlink:type="simple">5804763C-67DE-58BE-A4B3-BB0D04CD16A8</object-id>
              <tp:taxon-name-part taxon-name-part-type="genus" reg="Diaulinopsis">Diaulinopsis</tp:taxon-name-part>
              <tp:taxon-name-part taxon-name-part-type="species" reg="altunensis">altunensis</tp:taxon-name-part>
              <object-id xmlns:xlink="http://www.w3.org/1999/xlink" content-type="zoobank" xlink:type="simple">https://zoobank.org/70983ACC-A8BD-40F3-9F4F-7DBF74904647</object-id>
            </tp:taxon-name><tp:taxon-authority>Kang &amp; Hu</tp:taxon-authority><tp:taxon-status xmlns:xlink="http://www.w3.org/1999/xlink" xlink:type="simple">sp. nov.</tp:taxon-status><xref ref-type="fig" rid="F9">Fig. 9A–G</xref></tp:nomenclature><tp:treatment-sec sec-type="material" id="SECID0EGABG"><title>Material examined.</title><p><bold><italic>Holotype</italic>.</bold> • ♀, China, Xinjiang, Ruoqiang, Altun Mountain Nature Reserve, <named-content xmlns:xlink="http://www.w3.org/1999/xlink" content-type="dwc:verbatimCoordinates" xlink:type="simple"><named-content content-type="geo-json" specific-use="{&#34;type&#34;:&#34;Point&#34;,&#34;coordinates&#34;:[89.271427,38.093770]}" id="NCID0EUABG" xlink:type="simple">38°5'37.572"N, 89°16'17.1372"E</named-content></named-content>, Altitude: 3471.91 m, 15.VII.2020. Coll. Ning Kang, by sweeping net. <bold><italic>Paratypes</italic>.</bold> • 1 ♀ 2 ♂, <named-content xmlns:xlink="http://www.w3.org/1999/xlink" content-type="dwc:verbatimCoordinates" xlink:type="simple"><named-content content-type="geo-json" specific-use="{&#34;type&#34;:&#34;Point&#34;,&#34;coordinates&#34;:[89.152648,37.824683]}" id="NCID0EABBG" xlink:type="simple">37°49'28.8588"N, 89°9'9.5328"E</named-content></named-content>, Altitude: 4237.16 m, 12.VII.2020. Coll. Ning Kang, by sweeping; • 1 ♂, <named-content xmlns:xlink="http://www.w3.org/1999/xlink" content-type="dwc:verbatimCoordinates" xlink:type="simple"><named-content content-type="geo-json" specific-use="{&#34;type&#34;:&#34;Point&#34;,&#34;coordinates&#34;:[89.911469,37.803947]}" id="NCID0EIBBG" xlink:type="simple">37°48'14.2092"N, 89°54'41.2884"E</named-content></named-content>, Altitude: 3449.93 m, 12.VII.2020, by net sweeping; • 1 ♂, <named-content xmlns:xlink="http://www.w3.org/1999/xlink" content-type="dwc:verbatimCoordinates" xlink:type="simple"><named-content content-type="geo-json" specific-use="{&#34;type&#34;:&#34;Point&#34;,&#34;coordinates&#34;:[88.759774,37.663227]}" id="NCID0EQBBG" xlink:type="simple">37°39'47.6172"N, 88°45'35.1864"E</named-content></named-content>, H: 4007.46 m, 13.VII.2020, • 2 ♀, <named-content xmlns:xlink="http://www.w3.org/1999/xlink" content-type="dwc:verbatimCoordinates" xlink:type="simple"><named-content content-type="geo-json" specific-use="{&#34;type&#34;:&#34;Point&#34;,&#34;coordinates&#34;:[88.973655,37.975042]}" id="NCID0EYBBG" xlink:type="simple">37°58'30.1512"N, 88°58'25.158"E</named-content></named-content>, Altitude: 3849.56 m, 14.VII.2020; • 4 ♀ 2 ♂, <named-content xmlns:xlink="http://www.w3.org/1999/xlink" content-type="dwc:verbatimCoordinates" xlink:type="simple"><named-content content-type="geo-json" specific-use="{&#34;type&#34;:&#34;Point&#34;,&#34;coordinates&#34;:[89.271427,38.093770]}" id="NCID0EACBG" xlink:type="simple">38°5'37.572"N, 89°16'17.1372"E</named-content></named-content>, Altitude: 3471.91 m, 9–15.VII.2020, by Malaise trap; • 6 ♂, <named-content xmlns:xlink="http://www.w3.org/1999/xlink" content-type="dwc:verbatimCoordinates" xlink:type="simple"><named-content content-type="geo-json" specific-use="{&#34;type&#34;:&#34;Point&#34;,&#34;coordinates&#34;:[90.277903,36.942475]}" id="NCID0EICBG" xlink:type="simple">36°56'32.91"N, 90°16'40.4508"E</named-content></named-content>, H: 4047.73 m, 16.VII.2020, by net sweeping.</p></tp:treatment-sec><tp:treatment-sec sec-type="description" id="SECID0ENCBG"><title>Description.</title><p><bold>Female.</bold> Length 1.4 mm, body metallic green (Fig. <xref ref-type="fig" rid="F9">9A</xref>), antenna dark brown except scape complete brown with metallic tints, anterior of eyes, toruli and part of frontal suture with some yellowish marks, eyes and ocellus red, mandibles yellow and maxillary palp white without expansion; legs yellowish-white, coxae with body color, basal 3/4 of femur dark brown with metallic tints, terminal tarsus brown. Gaster dark brown with metallic green tints.</p><fig id="F9" position="float" orientation="portrait"><object-id xmlns:xlink="http://www.w3.org/1999/xlink" content-type="doi" xlink:type="simple">10.3897/zookeys.1233.140823.figures9</object-id><object-id xmlns:xlink="http://www.w3.org/1999/xlink" content-type="arpha" xlink:type="simple">4859D16F-70B7-599C-A492-127A342E98C3</object-id><label>Figures 9.</label><caption><p><bold>A–G</bold><italic><tp:taxon-name><tp:taxon-name-part taxon-name-part-type="genus" reg="Diaulinopsis">Diaulinopsis</tp:taxon-name-part><tp:taxon-name-part taxon-name-part-type="species" reg="altunensis">altunensis</tp:taxon-name-part></tp:taxon-name></italic> Kang &amp; Hu, sp. nov., female holotype <bold>A</bold> habitus, lateral view <bold>B</bold> head, frontal view <bold>C</bold> mesoscutum <bold>D</bold> head, lateral view <bold>E</bold> forewing. Male <bold>F</bold> habitus, lateral view <bold>G</bold> head, lateral view. Scale bars: 250 μm (<bold>A, C, D−G</bold>); 100 μm (<bold>B</bold>).</p></caption><graphic xmlns:xlink="http://www.w3.org/1999/xlink" xlink:href="zookeys-1233-031_article-140823__-g009.jpg" position="float" orientation="portrait" xlink:type="simple" id="oo_1291759.jpg"><uri content-type="original_file" xlink:type="simple">https://binary.pensoft.net/fig/1291759</uri></graphic></fig><p>Head with finely reticulate, in frontal view 1.05× as wide as high (Fig. <xref ref-type="fig" rid="F9">9B</xref>), <abbrev xmlns:xlink="http://www.w3.org/1999/xlink" xlink:title="Distance between the posterior ocelli" id="ABBRID0ELEBG" xlink:type="simple">POL</abbrev>: <abbrev xmlns:xlink="http://www.w3.org/1999/xlink" xlink:title="Distance between the eye margin and the adjacent posterior ocellus" id="ABBRID0EPEBG" xlink:type="simple">OOL</abbrev> = 3.65. Frontal sulcus obtuse “V” shaped and yellow marked, malar sulcus straight, 0.4× as eye height; clypeus truncate, without oral fossa. Antenna inserted below the level of lower margin of eyes, with two discoid anelli (Fig. <xref ref-type="fig" rid="F9">9D</xref>); scape 4.5× as long as wide, 0.8× as long as eye height; clava 2.4× as long as wide and 1.4× as long as <abbrev xmlns:xlink="http://www.w3.org/1999/xlink" xlink:title="First funicle segment" id="ABBRID0EXEBG" xlink:type="simple">F1</abbrev> + <abbrev xmlns:xlink="http://www.w3.org/1999/xlink" xlink:title="Second funicle segment" id="ABBRID0E2EBG" xlink:type="simple">F2</abbrev>, <abbrev xmlns:xlink="http://www.w3.org/1999/xlink" xlink:title="First funicle segment" id="ABBRID0E6EBG" xlink:type="simple">F1</abbrev> 1.3× as wide as the width of pedicel in lateral view; funiculars quadrate, each with a single row of sensilla and irregularly distributed.</p><p>Mesosoma, pronotum conoid (Fig. <xref ref-type="fig" rid="F9">9C</xref>), 0.2× as long as wide, mesoscutum 0.8× as long as wide, with complete and deep notauli; scutellum 1.0× as long as wide and 1.0× as long as mesoscutum, with lateral grooves; ratio distance between grooves/distance between one groove and lateral margin of scutellum 2.3, meshes of reticulation more elongate than mesoscutum; dorsellum 0.2× as long as scutellum, propodeum 0.2× as long as scutellum, smooth with fine reticulation, propodeal callus with four pale setae. Submarginal vein of forewing with six setae and without speculum (Fig. <xref ref-type="fig" rid="F9">9E</xref>), marginal vein: postmarginal vein: stigmal vein = 3:1.7:1.</p><p>Metasoma, gaster sessile, dark brown with metallic tints throughout, about 1.7–1.8× as long as wide.</p><p><bold>Male.</bold> Length 1.7 ± 0.1 mm (Fig. <xref ref-type="fig" rid="F9">9F</xref>), body slighter, antennal scape obviously enlarged (Fig. <xref ref-type="fig" rid="F9">9G</xref>).</p></tp:treatment-sec><tp:treatment-sec sec-type="host" id="SECID0E1FBG"><title>Hosts.</title><p>Unknown. There are many <tp:taxon-name><tp:taxon-name-part taxon-name-part-type="family">Agromyzidae</tp:taxon-name-part></tp:taxon-name> (<tp:taxon-name><tp:taxon-name-part taxon-name-part-type="order">Diptera</tp:taxon-name-part></tp:taxon-name>) flies and <italic><tp:taxon-name><tp:taxon-name-part taxon-name-part-type="genus" reg="Oxytropis">Oxytropis</tp:taxon-name-part></tp:taxon-name></italic>, <italic><tp:taxon-name><tp:taxon-name-part taxon-name-part-type="genus" reg="Carex">Carex</tp:taxon-name-part></tp:taxon-name></italic> plants (gravel desert) in their habits.</p></tp:treatment-sec><tp:treatment-sec sec-type="etymology" id="SECID0EYGBG"><title>Etymology.</title><p>‘<italic>altunensis</italic>’ means the collection site.</p></tp:treatment-sec><tp:treatment-sec sec-type="diagnosis" id="SECID0EIHBG"><title>Diagnosis.</title><p>The new species is similar to <italic><tp:taxon-name><tp:taxon-name-part taxon-name-part-type="genus" reg="Diaulinopsis">D.</tp:taxon-name-part><tp:taxon-name-part taxon-name-part-type="species" reg="albimaxillia">albimaxillia</tp:taxon-name-part></tp:taxon-name></italic>, but can be distinguished by the significantly enlarged white maxillary palp and gaster with a large spot in the anterior 1/2 of the latter. Among species of the genera, only this species has the scape and gaster dark brown with metallic green tints throughout.</p></tp:treatment-sec></tp:taxon-treatment>
