# Supplementary material for: ﻿Biological resources of Eunotidae, Herbertiidae, Pteromalidae and Eulophidae (Hymenoptera, Chalcidoidea) from the Altun Mountain National Nature Reserve, China, with description of ten new species
Source: Zookeys. 2025 Mar 26;1233:31–54. doi: 10.3897/zookeys.1233.140823 (PMC11966147; doi:10.3897/zookeys.1233.140823)
Supplement: XML Treatment for Hyssopus altunensis [file zookeys.1233.140823-treatment9.xml]

<!DOCTYPE tp:taxon-treatment
  PUBLIC "-//TaxonX//DTD Taxonomic Treatment Publishing DTD v0 20100105//EN" "tax-treatment-NSO.dtd">
<tp:taxon-treatment xmlns:tp="http://www.plazi.org/taxpub"><tp:treatment-meta><kwd-group><label>Taxon classification</label><kwd>
                <named-content content-type="kingdom">Animalia</named-content>
              </kwd><kwd>
                <named-content content-type="order">Hymenoptera</named-content>
              </kwd><kwd>
                <named-content content-type="family">﻿Eulophidae</named-content>
              </kwd></kwd-group><mixed-citation publication-type="journal"><person-group><name><surname>Kang</surname><given-names>Ning</given-names></name><name><surname>Hu</surname><given-names>Hong-Ying</given-names></name></person-group><article-title>﻿Biological resources of <tp:taxon-name><tp:taxon-name-part taxon-name-part-type="family">Eunotidae</tp:taxon-name-part></tp:taxon-name>, <tp:taxon-name><tp:taxon-name-part taxon-name-part-type="family">Herbertiidae</tp:taxon-name-part></tp:taxon-name>, <tp:taxon-name><tp:taxon-name-part taxon-name-part-type="family">Pteromalidae</tp:taxon-name-part></tp:taxon-name> and <tp:taxon-name><tp:taxon-name-part taxon-name-part-type="family">Eulophidae</tp:taxon-name-part></tp:taxon-name> (<tp:taxon-name><tp:taxon-name-part taxon-name-part-type="order">Hymenoptera</tp:taxon-name-part></tp:taxon-name>, <tp:taxon-name><tp:taxon-name-part taxon-name-part-type="superfamily">Chalcidoidea</tp:taxon-name-part></tp:taxon-name>) from the Altun Mountain National Nature Reserve, China, with description of ten new species</article-title><source>Zookeys</source><day>26</day><month>03</month><year>2025</year><volume>1233</volume><fpage>31</fpage><lpage>54</lpage><pub-id pub-id-type="doi">10.3897/zookeys.1233.140823</pub-id></mixed-citation></tp:treatment-meta><tp:nomenclature><label>﻿</label><tp:taxon-name>
              <object-id xmlns:xlink="http://www.w3.org/1999/xlink" content-type="arpha" xlink:type="simple">A9ED9018-AF37-5F4D-ACE2-257DA83EBF39</object-id>
              <tp:taxon-name-part taxon-name-part-type="genus" reg="Hyssopus">Hyssopus</tp:taxon-name-part>
              <tp:taxon-name-part taxon-name-part-type="species" reg="altunensis">altunensis</tp:taxon-name-part>
              <object-id xmlns:xlink="http://www.w3.org/1999/xlink" content-type="zoobank" xlink:type="simple">https://zoobank.org/CD4F004E-9024-47EE-B5DB-12F67F6E3A65</object-id>
            </tp:taxon-name><tp:taxon-authority>Kang &amp; Hu</tp:taxon-authority><tp:taxon-status xmlns:xlink="http://www.w3.org/1999/xlink" xlink:type="simple">sp. nov.</tp:taxon-status><xref ref-type="fig" rid="F10">Fig. 10A–I</xref></tp:nomenclature><tp:treatment-sec sec-type="material" id="SECID0EHJBG"><title>Material examined.</title><p><bold><italic>Holotype</italic>.</bold> • ♀, China, Xinjiang, Ruoqiang, Altun Mountain Nature Reserve, <named-content xmlns:xlink="http://www.w3.org/1999/xlink" content-type="dwc:verbatimCoordinates" xlink:type="simple"><named-content content-type="geo-json" specific-use="{&#34;type&#34;:&#34;Point&#34;,&#34;coordinates&#34;:[90.342572,37.306109]}" id="NCID0EVJBG" xlink:type="simple">37°18'21.9924"N, 90°20'33.2592"E</named-content></named-content>, Altitude: 3907.8 m, 7.VII.2019. Coll. Ning Kang, by sweeping net. <bold><italic>Paratypes</italic>.</bold> • 1 ♀ 1 ♂, <named-content xmlns:xlink="http://www.w3.org/1999/xlink" content-type="dwc:verbatimCoordinates" xlink:type="simple"><named-content content-type="geo-json" specific-use="{&#34;type&#34;:&#34;Point&#34;,&#34;coordinates&#34;:[90.183256,37.397681]}" id="NCID0EBKBG" xlink:type="simple">37°23'51.6516"N, 90°10'59.7216"E</named-content></named-content>, Altitude: 3855.19 m, 7.VII.2019. Coll. Ning Kang, by sweeping.</p></tp:treatment-sec><tp:treatment-sec sec-type="description" id="SECID0EGKBG"><title>Description.</title><p><bold>Female.</bold> Length 2.4 mm, body and thorax dark green, with metallic reflection, gaster dark brown (Fig. <xref ref-type="fig" rid="F10">10A</xref>), antennae brown, eyes red; coxae yellowish-brown, distal tarsus dark brown; forewing hyaline, tegula brown, venation brown.</p><fig id="F10" position="float" orientation="portrait"><object-id xmlns:xlink="http://www.w3.org/1999/xlink" content-type="doi" xlink:type="simple">10.3897/zookeys.1233.140823.figures10</object-id><object-id xmlns:xlink="http://www.w3.org/1999/xlink" content-type="arpha" xlink:type="simple">341E7525-140B-5FFD-9C3C-CAA250C407D3</object-id><label>Figures 10.</label><caption><p><bold>A–I</bold><italic><tp:taxon-name><tp:taxon-name-part taxon-name-part-type="genus" reg="Hyssopus">Hyssopus</tp:taxon-name-part><tp:taxon-name-part taxon-name-part-type="species" reg="altunensis">altunensis</tp:taxon-name-part></tp:taxon-name></italic> Kang &amp; Hu, sp. nov., female holotype <bold>A</bold> habitus, lateral view <bold>B</bold> head, frontal view <bold>C</bold> mesoscutum <bold>D</bold> forewing. Male <bold>E</bold> habitus, dorsal view <bold>F</bold> forewing <bold>G</bold> head, mesoscutum, lateral view <bold>H</bold> male, habitus, lateral view <bold>I</bold> antenna. Scale bars: 500 μm (<bold>A, D, H</bold>); 200 μm (<bold>B, C, E−G, I</bold>).</p></caption><graphic xmlns:xlink="http://www.w3.org/1999/xlink" xlink:href="zookeys-1233-031_article-140823__-g010.jpg" position="float" orientation="portrait" xlink:type="simple" id="oo_1291760.jpg"><uri content-type="original_file" xlink:type="simple">https://binary.pensoft.net/fig/1291760</uri></graphic></fig><p>Head in frontal view square (Fig. <xref ref-type="fig" rid="F10">10B</xref>), 1.25× as wide as high, scape 1.85× as long as eyes, clypeus margin 3.25× malar space, clypeus with long white hair; antennal insertion close to clypeus margin, below the lower ocular line; pedicel longer than each funicular, 2.34×, anelli short and transverse, <abbrev xmlns:xlink="http://www.w3.org/1999/xlink" xlink:title="First funicle segment" id="ABBRID0EIMBG" xlink:type="simple">F1</abbrev> longer, <abbrev xmlns:xlink="http://www.w3.org/1999/xlink" xlink:title="Second funicle segment" id="ABBRID0EMMBG" xlink:type="simple">F2</abbrev>-<abbrev xmlns:xlink="http://www.w3.org/1999/xlink" xlink:title="Fourth funicle segment" id="ABBRID0EQMBG" xlink:type="simple">F4</abbrev> 0.88× as long as wide, each funicular with 2 row of sensilla, clava clavate, with a strong constriction between its second and third segments, 1.95× as long as wide. Head in lateral view (Fig. <xref ref-type="fig" rid="F10">10G</xref>), eyes 1.55× as height as wide, malar sulcus straight, malar space 1.65× as long as eyes height. Head in dorsal view, 4.25× as wide as height, <abbrev xmlns:xlink="http://www.w3.org/1999/xlink" xlink:title="Distance between the posterior ocelli" id="ABBRID0EYMBG" xlink:type="simple">POL</abbrev> 2.15× <abbrev xmlns:xlink="http://www.w3.org/1999/xlink" xlink:title="Distance between the eye margin and the adjacent posterior ocellus" id="ABBRID0E3MBG" xlink:type="simple">OOL</abbrev>.</p><p>Mesoscutum not distinctly convex (Fig. <xref ref-type="fig" rid="F10">10C</xref>), smooth with fine reticulation, pronotum large and hemisphere, covered with irregular setae, 1.3× as long as mesoscutum; mesoscutum smooth with 2 pairs of setae, 2.85× as wide as long, without setae; scutulum 1.25× as long as mesoscutum, sublateral groove connected terminally, frenum smooth without reticulation, significantly shorter than propodeum; propodeum with complete median carina (Fig. <xref ref-type="fig" rid="F10">10F</xref>), without plica and costulae, nucha short. Forewing hyaline (Fig. <xref ref-type="fig" rid="F10">10D</xref>), 2.26× as long as wide, marginal cell with 2–3 rows of setae, speculum not distinct.</p><p>Gaster 1.95× as long as wide (Fig. <xref ref-type="fig" rid="F10">10E</xref>), full oval shape, ovipositor sheath slightly protruding the end of the abdomen.</p><p><bold>Male.</bold> Length 1.8 ± 0.1 mm (<italic>N</italic> = 5) (Fig. <xref ref-type="fig" rid="F10">10H</xref>), antennal scape significantly expands, 1.5–1.6× as long as wide (Fig. <xref ref-type="fig" rid="F10">10I</xref>); <abbrev xmlns:xlink="http://www.w3.org/1999/xlink" xlink:title="First funicle segment" id="ABBRID0ECOBG" xlink:type="simple">F1</abbrev> with at least 2 rows of sensilla, <abbrev xmlns:xlink="http://www.w3.org/1999/xlink" xlink:title="Second funicle segment" id="ABBRID0EGOBG" xlink:type="simple">F2</abbrev>-4 with 1 row of irregular setae; each coxa concolor with body, femur dark brown; gaster flattened and shorter than thorax.</p></tp:treatment-sec><tp:treatment-sec sec-type="host" id="SECID0EKOBG"><title>Hosts.</title><p>Unknown.</p></tp:treatment-sec><tp:treatment-sec sec-type="diagnosis" id="SECID0EPOBG"><title>Diagnosis.</title><p>Comparing the morphological characters of the genus <italic><tp:taxon-name><tp:taxon-name-part taxon-name-part-type="genus" reg="Hyssopus">Hyssopus</tp:taxon-name-part></tp:taxon-name></italic> (Schauff, 1985), the new species is similar to <italic><tp:taxon-name><tp:taxon-name-part taxon-name-part-type="genus" reg="Hyssopus">Hyssopus</tp:taxon-name-part><tp:taxon-name-part taxon-name-part-type="species" reg="geniculatus">geniculatus</tp:taxon-name-part></tp:taxon-name></italic> (Hartig, 1838), but the latter has a body black, eyes black, ocellus brown, each coxa black, antennal insertion on lower ocular line, and the flagellum is widened gradually towards the end. The new species differs from <italic><tp:taxon-name><tp:taxon-name-part taxon-name-part-type="genus" reg="Hyssopus">Hyssopus</tp:taxon-name-part><tp:taxon-name-part taxon-name-part-type="species" reg="flavgasterus">flavgasterus</tp:taxon-name-part></tp:taxon-name></italic> by the body dark green, with blue luster, eyes dark gray, and antennal insertion below the lower ocular line.</p><p>Geographical distribution of <tp:taxon-name><tp:taxon-name-part taxon-name-part-type="family">Eunotidae</tp:taxon-name-part></tp:taxon-name>, <tp:taxon-name><tp:taxon-name-part taxon-name-part-type="family">Herbertiidae</tp:taxon-name-part></tp:taxon-name>, <tp:taxon-name><tp:taxon-name-part taxon-name-part-type="family">Pteromalidae</tp:taxon-name-part></tp:taxon-name> and <tp:taxon-name><tp:taxon-name-part taxon-name-part-type="family">Eulophidae</tp:taxon-name-part></tp:taxon-name> in the Altun Mountain National Nature Reserve</p><p>The Altun Mountain region exhibits pronounced topographic and vegetative contrasts between its eastern and western sectors. The eastern foothills are characterized by gentle terrain with verdant vegetation, while the western alpine zone demonstrates rugged topography and harsher habitat conditions. We systematically examined the east-west disparity in the four families’ species diversity and community structure.</p><p>The distribution of the four families across various habitats within the Altun Mountain Nature Reserve is extensive but notably uneven. Species abundance and population density are significantly higher in the eastern part of the reserve compared to the western part, while both population numbers and species richness are lower. The eastern sector of the nature reserve exhibits higher vegetation richness and coverage compared to the western region, with a marginally elevated mean annual temperature that collectively is more favorable for species survival. Species of <tp:taxon-name><tp:taxon-name-part taxon-name-part-type="family">Eunotidae</tp:taxon-name-part></tp:taxon-name> and <tp:taxon-name><tp:taxon-name-part taxon-name-part-type="family">Herbertiidae</tp:taxon-name-part></tp:taxon-name> are mainly distributed in the western part of the reserve, having a typical psammophytic desert ecosystem characterized by arenaceous soil substrates (sand content &gt; 85%), where xerophytic leguminous shrubs constitute 22−35% of the total vegetation cover, demonstrating significant adaptation to arid edaphic conditions. Among <tp:taxon-name><tp:taxon-name-part taxon-name-part-type="family">Pteromalidae</tp:taxon-name-part></tp:taxon-name>, the subfamilies <tp:taxon-name><tp:taxon-name-part taxon-name-part-type="subfamily">Miscogasterinae</tp:taxon-name-part></tp:taxon-name> and <tp:taxon-name><tp:taxon-name-part taxon-name-part-type="subfamily">Pteromalinae</tp:taxon-name-part></tp:taxon-name> are widely distributed with substantial populations, while <tp:taxon-name><tp:taxon-name-part taxon-name-part-type="family">Eulophidae</tp:taxon-name-part></tp:taxon-name>, <tp:taxon-name><tp:taxon-name-part taxon-name-part-type="subfamily">Entedontinae</tp:taxon-name-part></tp:taxon-name> and <tp:taxon-name><tp:taxon-name-part taxon-name-part-type="subfamily">Eulophinae</tp:taxon-name-part></tp:taxon-name> exhibit a similar distribution pattern. At the genus level, <italic><tp:taxon-name><tp:taxon-name-part taxon-name-part-type="genus" reg="Selderma">Selderma</tp:taxon-name-part></tp:taxon-name></italic>, <italic><tp:taxon-name><tp:taxon-name-part taxon-name-part-type="genus" reg="Pachyneuron">Pachyneuron</tp:taxon-name-part></tp:taxon-name></italic>, <italic><tp:taxon-name><tp:taxon-name-part taxon-name-part-type="genus" reg="Callicarolynia">Callicarolynia</tp:taxon-name-part></tp:taxon-name></italic>, <italic><tp:taxon-name><tp:taxon-name-part taxon-name-part-type="genus" reg="Halticoptera">Halticoptera</tp:taxon-name-part></tp:taxon-name></italic>, <italic><tp:taxon-name><tp:taxon-name-part taxon-name-part-type="genus" reg="Neochrysocharis">Neochrysocharis</tp:taxon-name-part></tp:taxon-name></italic>, <italic><tp:taxon-name><tp:taxon-name-part taxon-name-part-type="genus" reg="Entedon">Entedon</tp:taxon-name-part></tp:taxon-name></italic>, <italic><tp:taxon-name><tp:taxon-name-part taxon-name-part-type="genus" reg="Diaulinopsis">Diaulinopsis</tp:taxon-name-part></tp:taxon-name></italic> are notably prevalent throughout the reserve. The distributions of <italic><tp:taxon-name><tp:taxon-name-part taxon-name-part-type="genus" reg="Halticoptera">Halticoptera</tp:taxon-name-part><tp:taxon-name-part taxon-name-part-type="species" reg="trinflata">trinflata</tp:taxon-name-part></tp:taxon-name></italic> Huang, 1991 and <italic><tp:taxon-name><tp:taxon-name-part taxon-name-part-type="genus" reg="Callicarolynia">Callicarolynia</tp:taxon-name-part><tp:taxon-name-part taxon-name-part-type="species" reg="yixiekea">yixiekea</tp:taxon-name-part></tp:taxon-name></italic> Kang &amp; Hu, 2022 were found to be clustered, with <italic><tp:taxon-name><tp:taxon-name-part taxon-name-part-type="genus" reg="Halticoptera">H.</tp:taxon-name-part><tp:taxon-name-part taxon-name-part-type="species" reg="trinflata">trinflata</tp:taxon-name-part></tp:taxon-name></italic> showing a strong association with <italic><tp:taxon-name><tp:taxon-name-part taxon-name-part-type="genus" reg="Thermopsis">Thermopsis</tp:taxon-name-part><tp:taxon-name-part taxon-name-part-type="species" reg="alpina">alpina</tp:taxon-name-part></tp:taxon-name></italic> (Pall.) Ledeb. Additionally, we observed that sites with higher coverage of flowering vegetation had significantly greater species abundance.</p></tp:treatment-sec></tp:taxon-treatment>
